# Supplementary material for: [μ-Bis(diphenyl­arsino)methane-1:2κ2 As:As′][(4-bromo­phen­yl)diphenyl­phosphine-3κP]nona­carbonyl-1κ3 C,2κ3 C,3κ3 C-triangulo-tri­ruthenium(0) chloro­form 0.3-solvate
Source: Acta Crystallogr Sect E Struct Rep Online. 2010 Jan 16;66(Pt 2):m178–9. doi: 10.1107/S1600536809055287 (PMC2979922; doi:10.1107/S1600536809055287)
Supplement: Supplementary file 1 [file e-66-0m178-sup1.cif]

##############################################################################
###                                                                        ###
###        Electronic paper (Acta Crystallographica Section E)             ###
###                                                                        ###
##############################################################################
#                                                                            #
# This CIF contains the data in a paper accepted for publication in Acta     #
# Crystallographica Section E. It conforms to the requirements of Notes      #
# for Authors for Section E, and has been peer reviewed under the auspices   #
# of the IUCr Commission on Journals.                                        #
#                                                                            #
# Full details of the Crystallographic Information File format               #
# are given in the paper "The Crystallographic Information File (CIF):       #
# a New Standard Archive File for Crystallography" by S. R. Hall, F. H.      #
# Allen and I. D. Brown [Acta Cryst. (1991), A47, 655-685].                  #
#                                                                            #
# The current version of the core CIF dictionary is obtainable from          #
# ftp://ftp.iucr.org/pub/cif_core.dic. The current version number is 2.4.    #
#                                                                            #
# Software is freely available for graphical display of the structure(s) in  #
# this CIF.  For information consult the CIF home page http://www.iucr.org/  #
# cif/home.html                                                              #
#                                                                            #
# This file may be used for bona fide research purposes within the           #
# scientific community so long as proper attribution is given to the journal # 
# article from which it was obtained.                                        #
#                                                                            #
##############################################################################
                                             
data_global
_audit_creation_method     'form.cif (version 2.0)'
_journal_data_validation_number     ?
_journal_date_recd_electronic     2009-12-10
_journal_date_accepted     2009-12-23
_journal_name_full     'Acta Crystallographica, Section E'
_journal_year     2010
_journal_volume     66
_journal_issue      2
_journal_page_first     m178
_journal_page_last     m179
_journal_paper_category     QM
_journal_coeditor_code     RZ2406
_publ_contact_author_name     'Omar bin Shawkataly'
_publ_contact_author_address
;
      Chemical Sciences Programme
      School of Distance Education
      Universiti Sains Malaysia
      11800 USM, Penang
      Malaysia
;
_publ_contact_author_email     'omarsa@usm.my'
_publ_contact_author_fax     '+60-4-657-6000'
_publ_contact_author_phone     '+60-4-653-3936'
_publ_section_title
;\
[\m-Bis(diphenylarsino)methane-1:2\k^2^<i>As</i>:<i>As</i>'][(4-bromophenyl)\
diphenylphosphine-3\k<i>P</i>]nonacarbonyl-1\k^3^<i>C</i>,2\k^3^<i>C</i>,\
3\k^3^<i>C</i>-<i>triangulo</i>-triruthenium(0) chloroform 0.3-solvate
;
loop_
    _publ_author_name
    _publ_author_footnote
    _publ_author_address
    'Omar bin Shawkataly'
;
      On secondment to: Multimedia University, Melaka Campus,
      Jalan Ayer Keroh Lama, 74750 Melaka, Malaysia.
;
;
      Chemical Sciences Programme
      School of Distance Education
      Universiti Sains Malaysia
      11800 USM, Penang
      Malaysia
;
    'Imthyaz Ahmed Khan' ?
;
      Chemical Sciences Programme
      School of Distance Education
      Universiti Sains Malaysia
      11800 USM, Penang
      Malaysia
;
    'Chin Sing Yeap'
;
      Thomson Reuters ResearcherID: A-5523-2009.
;
;
      X-ray Crystallography Unit
      School of Physics
      Universiti Sains Malaysia
      11800 USM, Penang
      Malaysia
;
    'Hoong-Kun Fun'
;
      Thomson Reuters ResearcherID: A-3561-2009.
      Additional correspondence author, e-mail: hkfun@usm.my.
;
;     X-ray Crystallography Unit
      School of Physics
      Universiti Sains Malaysia
      11800 USM, Penang
      Malaysia
;
data_I
_audit_creation_method     SHELXL-97
_chemical_name_systematic
;
[\m-Bis(diphenylarsino)methane-1:2\k^2^<i>As</i>:<i>As</i>'][(4-
bromophenyl)diphenylphosphine-3\k<i>P</i>]nonacarbonyl-
1\k^3^<i>C</i>,2\k^3^<i>C</i>,3\k^3^<i>C</i>-<i>triangulo</i>-triruthenium(0)}
chloroform 0.3-solvate
;
_chemical_name_common     ?
_chemical_formula_moiety     'C52 H36 As2 Br O9 P Ru3, 0.3(C H Cl3)'
_chemical_formula_sum     'C52.30 H36.30 As2 Br Cl0.90 O9 P Ru3'
_chemical_formula_iupac
                         '[Ru3 (C25 H22 As2) (C18 H14 Br P) (C O)9], 0.3C H Cl3'
_chemical_formula_weight     1404.55
_chemical_melting_point     ?
_symmetry_cell_setting     Monoclinic
_symmetry_space_group_name_H-M     'P 21/c'
_symmetry_space_group_name_Hall     '-P 2ybc'
loop_
    _symmetry_equiv_pos_as_xyz
    'x, y, z'
    '-x, y+1/2, -z+1/2'
    '-x, -y, -z'
    'x, -y-1/2, z-1/2'
_cell_length_a     13.2415(2)
_cell_length_b     16.9463(3)
_cell_length_c     25.2224(4)
_cell_angle_alpha     90.00
_cell_angle_beta     91.8310(10)
_cell_angle_gamma     90.00
_cell_volume     5656.88(16)
_cell_formula_units_Z     4
_cell_measurement_reflns_used     9923
_cell_measurement_theta_min     2.20
_cell_measurement_theta_max     27.83
_cell_measurement_temperature     296(2)
_exptl_crystal_description     'block'
_exptl_crystal_colour     'purple'
_exptl_crystal_size_max     0.26
_exptl_crystal_size_mid     0.26
_exptl_crystal_size_min     0.16
_exptl_crystal_density_diffrn     1.649
_exptl_crystal_density_meas     ?
_exptl_crystal_density_method     'not measured'
_exptl_crystal_F_000     2742
_exptl_absorpt_coefficient_mu     2.779
_exptl_absorpt_correction_type     'multi-scan'
_exptl_absorpt_process_details     '(<i>SADABS</i>; Bruker, 2005)'
_exptl_absorpt_correction_T_min     0.5365
_exptl_absorpt_correction_T_max     0.6726
_exptl_special_details
;
;
_diffrn_ambient_temperature     296(2)
_diffrn_radiation_type     MoK\a
_diffrn_radiation_wavelength     0.71073
_diffrn_radiation_source     'fine-focus sealed tube'
_diffrn_radiation_monochromator     graphite
_diffrn_measurement_device_type
;
Bruker SMART APEXII CCD area-detector diffractometer
;
_diffrn_measurement_method     '\f and \w scans'
_diffrn_detector_area_resol_mean     ?
_diffrn_reflns_number     63188
_diffrn_reflns_av_R_equivalents     0.0420
_diffrn_reflns_av_sigmaI/netI     0.0549
_diffrn_reflns_theta_min     1.54
_diffrn_reflns_theta_max     30.05
_diffrn_reflns_theta_full     30.05
_diffrn_measured_fraction_theta_max     0.996
_diffrn_measured_fraction_theta_full     0.996
_diffrn_reflns_limit_h_min     -15
_diffrn_reflns_limit_h_max     18
_diffrn_reflns_limit_k_min     -23
_diffrn_reflns_limit_k_max     23
_diffrn_reflns_limit_l_min     -34
_diffrn_reflns_limit_l_max     35
_diffrn_standards_number     0
_diffrn_standards_interval_count     .
_diffrn_standards_interval_time     .
_diffrn_standards_decay_%     ?
_refine_special_details
;
Refinement of <i>F</i>^2^ against ALL reflections. The weighted <i>R</i>-factor
<i>wR</i> and goodness of fit <i>S</i> are based on <i>F</i>^2^, conventional
<i>R</i>-factors <i>R</i> are based on <i>F</i>, with <i>F</i> set to zero for
negative <i>F</i>^2^. The threshold expression of <i>F</i>^2^ >
\s(<i>F</i>^2^) is used only for calculating <i>R</i>-factors(gt) <i>etc</i>.
and is not relevant to the choice of reflections for refinement.
<i>R</i>-factors based on <i>F</i>^2^ are statistically about twice as large
as those based on <i>F</i>, and <i>R</i>- factors based on ALL data will be
even larger.
;
_reflns_number_total     16521
_reflns_number_gt     10783
_reflns_threshold_expression     I>2\s(I)
_refine_ls_structure_factor_coef     Fsqd
_refine_ls_matrix_type     full
_refine_ls_R_factor_all     0.0880
_refine_ls_R_factor_gt     0.0484
_refine_ls_wR_factor_gt     0.1490
_refine_ls_wR_factor_ref     0.1694
_refine_ls_goodness_of_fit_ref     1.077
_refine_ls_restrained_S_all     1.076
_refine_ls_number_reflns     16521
_refine_ls_number_parameters     677
_refine_ls_number_restraints     6
_refine_ls_hydrogen_treatment     constr
_refine_ls_weighting_scheme     calc
_refine_ls_weighting_details
         'calc w=1/[\s^2^(Fo^2^)+(0.0909P)^2^+1.7904P] where P=(Fo^2^+2Fc^2^)/3'
_atom_sites_solution_hydrogens     geom
_atom_sites_solution_primary     direct
_atom_sites_solution_secondary     difmap
_refine_ls_shift/su_max     0.000
_refine_ls_shift/su_mean     0.000
_refine_diff_density_max     1.406
_refine_diff_density_min     -1.347
_refine_ls_extinction_method     none
_refine_ls_extinction_coef     ?
loop_
    _atom_type_symbol
    _atom_type_description
    _atom_type_scat_dispersion_real
    _atom_type_scat_dispersion_imag
    _atom_type_scat_source
    'C' 'C' 0.0033 0.0016
                         'International Tables Vol C Tables 4.2.6.8 and 6.1.1.4'
    'H' 'H' 0.0000 0.0000
                         'International Tables Vol C Tables 4.2.6.8 and 6.1.1.4'
    'O' 'O' 0.0106 0.0060
                         'International Tables Vol C Tables 4.2.6.8 and 6.1.1.4'
    'P' 'P' 0.1023 0.0942
                         'International Tables Vol C Tables 4.2.6.8 and 6.1.1.4'
    'Cl' 'Cl' 0.1484 0.1585
                         'International Tables Vol C Tables 4.2.6.8 and 6.1.1.4'
    'As' 'As' 0.0499 2.0058
                         'International Tables Vol C Tables 4.2.6.8 and 6.1.1.4'
    'Br' 'Br' -0.2901 2.4595
                         'International Tables Vol C Tables 4.2.6.8 and 6.1.1.4'
    'Ru' 'Ru' -1.2594 0.8363
                         'International Tables Vol C Tables 4.2.6.8 and 6.1.1.4'
_computing_data_collection     'APEX2 (Bruker, 2005)'
_computing_cell_refinement     'SAINT (Bruker, 2005)'
_computing_data_reduction     'SAINT (Bruker, 2005)'
_computing_structure_solution     'SHELXTL (Sheldrick, 2008)'
_computing_structure_refinement     'SHELXTL (Sheldrick, 2008)'
_computing_molecular_graphics     'SHELXTL (Sheldrick, 2008)'
_computing_publication_material
;
SHELXTL (Sheldrick, 2008) and PLATON (Spek, 2009)
;
loop_
    _atom_site_type_symbol
    _atom_site_label
    _atom_site_fract_x
    _atom_site_fract_y
    _atom_site_fract_z
    _atom_site_U_iso_or_equiv
    _atom_site_adp_type
    _atom_site_calc_flag
    _atom_site_refinement_flags
    _atom_site_occupancy
    _atom_site_disorder_assembly
    _atom_site_disorder_group
    Ru Ru1 0.23647(3) 0.31292(2) 0.159957(17) 0.03734(11) Uani d . 1 . .
    Ru Ru2 0.04996(3) 0.23846(2) 0.182974(15) 0.03237(10) Uani d . 1 . .
    Ru Ru3 0.19834(3) 0.15122(2) 0.129329(15) 0.03373(11) Uani d . 1 . .
    As As1 0.16719(4) 0.44257(3) 0.18017(2) 0.03586(13) Uani d . 1 . .
    As As2 -0.01816(3) 0.34651(3) 0.234290(19) 0.03180(12) Uani d . 1 . .
    P P1 0.31671(10) 0.08260(8) 0.07993(5) 0.0391(3) Uani d . 1 . .
    Br Br1 0.73998(7) 0.26067(7) 0.03555(5) 0.1197(4) Uani d . 1 . .
    O O1 0.1908(4) 0.3326(3) 0.04092(18) 0.0692(13) Uani d . 1 . .
    O O2 0.4533(4) 0.3563(4) 0.1392(3) 0.128(3) Uani d . 1 . .
    O O3 0.2858(4) 0.2977(3) 0.2792(2) 0.0750(14) Uani d . 1 . .
    O O4 0.1342(4) 0.1548(3) 0.28246(18) 0.0709(13) Uani d . 1 . .
    O O5 -0.1249(4) 0.1225(3) 0.1762(2) 0.0891(17) Uani d . 1 . .
    O O6 -0.0303(3) 0.3221(3) 0.08269(17) 0.0646(12) Uani d . 1 . .
    O O7 0.0669(4) 0.1772(3) 0.02798(19) 0.0770(14) Uani d . 1 . .
    O O8 0.0746(3) 0.0079(3) 0.15645(19) 0.0663(12) Uani d . 1 . .
    O O9 0.3573(3) 0.1471(2) 0.21969(19) 0.0634(12) Uani d . 1 . .
    C C1 0.2604(4) 0.5220(3) 0.2096(2) 0.0463(13) Uani d . 1 . .
    C C2 0.2406(5) 0.6013(4) 0.2031(3) 0.0702(19) Uani d . 1 . .
    H H2A 0.1840 0.6175 0.1832 0.084 Uiso calc R 1 . .
    C C3 0.3065(6) 0.6578(4) 0.2265(4) 0.089(3) Uani d . 1 . .
    H H3A 0.2934 0.7114 0.2222 0.107 Uiso calc R 1 . .
    C C4 0.3881(6) 0.6337(5) 0.2549(4) 0.088(3) Uani d . 1 . .
    H H4A 0.4315 0.6709 0.2703 0.106 Uiso calc R 1 . .
    C C5 0.4079(6) 0.5570(5) 0.2613(4) 0.096(3) Uani d . 1 . .
    H H5A 0.4644 0.5416 0.2815 0.115 Uiso calc R 1 . .
    C C6 0.3448(5) 0.4995(4) 0.2380(3) 0.080(2) Uani d . 1 . .
    H H6A 0.3604 0.4463 0.2419 0.096 Uiso calc R 1 . .
    C C7 0.1009(4) 0.5021(3) 0.1233(2) 0.0451(12) Uani d . 1 . .
    C C8 0.0047(5) 0.5283(5) 0.1246(3) 0.076(2) Uani d . 1 . .
    H H8A -0.0345 0.5171 0.1535 0.091 Uiso calc R 1 . .
    C C9 -0.0355(7) 0.5722(6) 0.0823(4) 0.105(3) Uani d . 1 . .
    H H9A -0.1021 0.5894 0.0837 0.125 Uiso calc R 1 . .
    C C10 0.0150(8) 0.5901(6) 0.0414(4) 0.095(3) Uani d . 1 . .
    H H10A -0.0150 0.6198 0.0141 0.115 Uiso calc R 1 . .
    C C11 0.1142(8) 0.5653(5) 0.0379(3) 0.093(3) Uani d . 1 . .
    H H11A 0.1517 0.5785 0.0086 0.111 Uiso calc R 1 . .
    C C12 0.1568(5) 0.5199(4) 0.0791(3) 0.0703(19) Uani d . 1 . .
    H H12A 0.2227 0.5015 0.0770 0.084 Uiso calc R 1 . .
    C C13 0.0693(4) 0.4407(3) 0.2370(2) 0.0373(11) Uani d . 1 . .
    H H13A 0.0273 0.4876 0.2343 0.045 Uiso calc R 1 . .
    H H13B 0.1055 0.4423 0.2710 0.045 Uiso calc R 1 . .
    C C14 -0.0395(4) 0.3275(3) 0.30969(19) 0.0376(11) Uani d . 1 . .
    C C15 0.0424(4) 0.3164(4) 0.3438(2) 0.0564(16) Uani d . 1 . .
    H H15A 0.1077 0.3197 0.3315 0.068 Uiso calc R 1 . .
    C C16 0.0267(5) 0.3004(5) 0.3969(2) 0.069(2) Uani d . 1 . .
    H H16A 0.0820 0.2927 0.4200 0.083 Uiso calc R 1 . .
    C C17 -0.0679(6) 0.2958(4) 0.4156(3) 0.0707(19) Uani d . 1 . .
    H H17A -0.0770 0.2853 0.4513 0.085 Uiso calc R 1 . .
    C C18 -0.1519(5) 0.3068(5) 0.3813(3) 0.0681(19) Uani d . 1 . .
    H H18A -0.2171 0.3037 0.3938 0.082 Uiso calc R 1 . .
    C C19 -0.1358(4) 0.3225(4) 0.3283(2) 0.0511(14) Uani d . 1 . .
    H H19A -0.1909 0.3297 0.3050 0.061 Uiso calc R 1 . .
    C C20 -0.1490(3) 0.3869(3) 0.21020(19) 0.0368(11) Uani d . 1 . .
    C C21 -0.2132(4) 0.3360(4) 0.1828(3) 0.0545(15) Uani d . 1 . .
    H H21A -0.1924 0.2848 0.1755 0.065 Uiso calc R 1 . .
    C C22 -0.3100(4) 0.3616(4) 0.1660(3) 0.069(2) Uani d . 1 . .
    H H22A -0.3531 0.3277 0.1471 0.083 Uiso calc R 1 . .
    C C23 -0.3408(4) 0.4376(4) 0.1778(3) 0.0614(17) Uani d . 1 . .
    H H23A -0.4050 0.4548 0.1671 0.074 Uiso calc R 1 . .
    C C24 -0.2765(4) 0.4878(3) 0.2054(2) 0.0501(14) Uani d . 1 . .
    H H24A -0.2968 0.5389 0.2132 0.060 Uiso calc R 1 . .
    C C25 -0.1817(4) 0.4617(3) 0.2214(2) 0.0428(12) Uani d . 1 . .
    H H25A -0.1387 0.4958 0.2402 0.051 Uiso calc R 1 . .
    C C26 0.4375(4) 0.1316(3) 0.0694(2) 0.0433(12) Uani d . 1 . .
    C C27 0.4367(5) 0.2075(4) 0.0496(2) 0.0574(15) Uani d . 1 . .
    H H27A 0.3755 0.2332 0.0428 0.069 Uiso calc R 1 . .
    C C28 0.5284(5) 0.2465(4) 0.0394(3) 0.0693(19) Uani d . 1 . .
    H H28A 0.5281 0.2968 0.0248 0.083 Uiso calc R 1 . .
    C C29 0.6169(5) 0.2092(5) 0.0514(3) 0.069(2) Uani d . 1 . .
    C C30 0.6201(5) 0.1363(5) 0.0732(3) 0.077(2) Uani d . 1 . .
    H H30A 0.6817 0.1130 0.0827 0.092 Uiso calc R 1 . .
    C C31 0.5310(4) 0.0971(4) 0.0813(3) 0.0603(16) Uani d . 1 . .
    H H31A 0.5332 0.0461 0.0950 0.072 Uiso calc R 1 . .
    C C32 0.2688(4) 0.0565(3) 0.0135(2) 0.0468(13) Uani d . 1 . .
    C C33 0.1857(5) 0.0077(4) 0.0086(3) 0.0665(18) Uani d . 1 . .
    H H33A 0.1581 -0.0131 0.0390 0.080 Uiso calc R 1 . .
    C C34 0.1424(5) -0.0111(5) -0.0403(4) 0.086(3) Uani d . 1 . .
    H H34A 0.0866 -0.0443 -0.0428 0.103 Uiso calc R 1 . .
    C C35 0.1842(7) 0.0212(5) -0.0873(3) 0.088(3) Uani d . 1 . .
    H H35A 0.1560 0.0090 -0.1206 0.105 Uiso calc R 1 . .
    C C36 0.2638(7) 0.0686(5) -0.0828(3) 0.084(2) Uani d . 1 . .
    H H36A 0.2910 0.0898 -0.1132 0.101 Uiso calc R 1 . .
    C C37 0.3079(5) 0.0874(4) -0.0327(2) 0.0645(17) Uani d . 1 . .
    H H37A 0.3636 0.1207 -0.0305 0.077 Uiso calc R 1 . .
    C C38 0.3574(4) -0.0136(3) 0.1050(2) 0.0433(12) Uani d . 1 . .
    C C39 0.3556(4) -0.0316(4) 0.1587(2) 0.0523(14) Uani d . 1 . .
    H H39A 0.3277 0.0044 0.1819 0.063 Uiso calc R 1 . .
    C C40 0.3944(5) -0.1020(4) 0.1784(3) 0.0623(17) Uani d . 1 . .
    H H40A 0.3925 -0.1131 0.2145 0.075 Uiso calc R 1 . .
    C C41 0.4354(5) -0.1553(4) 0.1442(3) 0.0685(19) Uani d . 1 . .
    H H41A 0.4647 -0.2015 0.1574 0.082 Uiso calc R 1 . .
    C C42 0.4335(5) -0.1402(4) 0.0897(3) 0.071(2) Uani d . 1 . .
    H H42A 0.4572 -0.1777 0.0663 0.085 Uiso calc R 1 . .
    C C43 0.3966(5) -0.0703(4) 0.0715(2) 0.0571(16) Uani d . 1 . .
    H H43A 0.3974 -0.0600 0.0353 0.069 Uiso calc R 1 . .
    C C44 0.2033(4) 0.3203(3) 0.0846(3) 0.0491(14) Uani d . 1 . .
    C C45 0.3714(4) 0.3393(4) 0.1466(3) 0.0670(19) Uani d . 1 . .
    C C46 0.2647(5) 0.2992(3) 0.2354(3) 0.0525(14) Uani d . 1 . .
    C C47 0.1078(4) 0.1867(3) 0.2453(2) 0.0475(13) Uani d . 1 . .
    C C48 -0.0591(4) 0.1669(3) 0.1799(3) 0.0513(14) Uani d . 1 . .
    C C49 0.0046(4) 0.2904(3) 0.1191(2) 0.0431(12) Uani d . 1 . .
    C C50 0.1146(4) 0.1708(4) 0.0662(2) 0.0481(13) Uani d . 1 . .
    C C51 0.1244(4) 0.0604(3) 0.1463(2) 0.0428(12) Uani d . 1 . .
    C C52 0.2949(4) 0.1556(3) 0.1875(2) 0.0442(12) Uani d . 1 . .
    Cl Cl1A 0.3768(15) 0.4277(14) -0.0348(9) 0.097(6) Uani d PD 0.15 A 1
    Cl Cl2A 0.5082(16) 0.3887(11) -0.1025(9) 0.118(7) Uani d PD 0.15 A 1
    Cl Cl3A 0.326(2) 0.3053(11) -0.0909(11) 0.102(7) Uani d PD 0.15 A 1
    C C53A 0.393(2) 0.382(2) -0.0880(16) 0.073(13) Uiso d PD 0.15 A 1
    H H53A 0.3597 0.4163 -0.1145 0.088 Uiso calc PR 0.15 A 1
    Cl Cl1B 0.3361(12) 0.4365(13) -0.0503(7) 0.084(5) Uani d PD 0.15 B 2
    Cl Cl2B 0.4565(12) 0.3670(9) -0.1348(7) 0.085(5) Uani d PD 0.15 B 2
    Cl Cl3B 0.3069(15) 0.2742(9) -0.0856(6) 0.064(4) Uani d PD 0.15 B 2
    C C53B 0.348(2) 0.3668(12) -0.0994(11) 0.042(8) Uiso d PD 0.15 B 2
    H H53B 0.2971 0.3845 -0.1260 0.051 Uiso calc PR 0.15 B 2
loop_
    _atom_site_aniso_label
    _atom_site_aniso_U_11
    _atom_site_aniso_U_22
    _atom_site_aniso_U_33
    _atom_site_aniso_U_12
    _atom_site_aniso_U_13
    _atom_site_aniso_U_23
    Ru1 0.03017(19) 0.0334(2) 0.0485(3) -0.00255(15) 0.00296(16) -0.00460(18)
    Ru2 0.03149(19) 0.0291(2) 0.0367(2) -0.00158(14) 0.00485(15) -0.00434(16)
    Ru3 0.03338(19) 0.0313(2) 0.0368(2) 0.00096(15) 0.00430(15) -0.00422(16)
    As1 0.0338(2) 0.0305(3) 0.0433(3) -0.00346(19) 0.0004(2) -0.0003(2)
    As2 0.0318(2) 0.0296(3) 0.0341(3) 0.00008(18) 0.00137(19) -0.0033(2)
    P1 0.0365(6) 0.0405(7) 0.0407(7) -0.0001(5) 0.0085(5) -0.0065(6)
    Br1 0.0793(6) 0.1379(9) 0.1450(9) -0.0582(6) 0.0501(6) -0.0405(7)
    O1 0.082(3) 0.077(3) 0.049(3) -0.009(3) 0.007(2) 0.007(2)
    O2 0.047(3) 0.155(6) 0.182(7) -0.041(3) 0.029(4) -0.067(5)
    O3 0.106(4) 0.060(3) 0.058(3) 0.003(3) -0.017(3) -0.005(2)
    O4 0.094(4) 0.061(3) 0.057(3) 0.022(3) -0.002(2) 0.015(2)
    O5 0.062(3) 0.061(3) 0.147(5) -0.029(2) 0.029(3) -0.022(3)
    O6 0.054(2) 0.085(3) 0.054(3) 0.009(2) -0.001(2) 0.010(2)
    O7 0.090(3) 0.082(4) 0.058(3) 0.016(3) -0.022(3) -0.008(3)
    O8 0.069(3) 0.046(3) 0.084(3) -0.013(2) 0.006(2) 0.007(2)
    O9 0.060(3) 0.049(3) 0.080(3) 0.013(2) -0.027(2) -0.013(2)
    C1 0.039(3) 0.040(3) 0.059(4) -0.010(2) -0.001(2) -0.005(3)
    C2 0.065(4) 0.042(4) 0.102(6) -0.003(3) -0.022(4) -0.005(4)
    C3 0.077(5) 0.042(4) 0.146(8) -0.015(3) -0.027(5) -0.014(4)
    C4 0.064(4) 0.060(5) 0.139(8) -0.016(4) -0.027(5) -0.030(5)
    C5 0.083(5) 0.062(5) 0.138(8) -0.008(4) -0.059(5) -0.002(5)
    C6 0.071(4) 0.040(4) 0.126(7) -0.008(3) -0.044(4) 0.002(4)
    C7 0.051(3) 0.038(3) 0.046(3) -0.004(2) -0.001(2) 0.004(2)
    C8 0.058(4) 0.095(6) 0.074(5) 0.013(4) 0.001(3) 0.038(4)
    C9 0.089(6) 0.122(8) 0.100(7) 0.030(5) -0.021(5) 0.050(6)
    C10 0.111(7) 0.098(7) 0.075(6) 0.008(6) -0.026(5) 0.043(5)
    C11 0.158(9) 0.073(5) 0.048(4) -0.024(6) 0.005(5) 0.019(4)
    C12 0.075(4) 0.071(5) 0.065(4) -0.006(4) 0.008(3) 0.018(4)
    C13 0.042(3) 0.036(3) 0.035(3) -0.003(2) 0.002(2) -0.004(2)
    C14 0.044(3) 0.033(3) 0.036(3) -0.002(2) 0.005(2) -0.003(2)
    C15 0.047(3) 0.082(5) 0.041(3) 0.008(3) 0.001(2) -0.002(3)
    C16 0.062(4) 0.109(6) 0.037(3) 0.005(4) -0.005(3) 0.009(3)
    C17 0.083(5) 0.082(5) 0.047(4) -0.008(4) 0.013(3) 0.007(4)
    C18 0.064(4) 0.088(5) 0.053(4) -0.008(4) 0.015(3) 0.005(4)
    C19 0.042(3) 0.064(4) 0.048(3) -0.004(3) 0.001(2) 0.004(3)
    C20 0.034(2) 0.041(3) 0.036(3) 0.002(2) -0.0006(19) -0.003(2)
    C21 0.041(3) 0.049(3) 0.073(4) 0.003(2) -0.007(3) -0.019(3)
    C22 0.036(3) 0.073(5) 0.097(5) 0.004(3) -0.017(3) -0.028(4)
    C23 0.039(3) 0.072(4) 0.073(4) 0.017(3) -0.009(3) 0.000(3)
    C24 0.046(3) 0.041(3) 0.063(4) 0.008(2) -0.006(3) -0.001(3)
    C25 0.040(3) 0.038(3) 0.049(3) -0.001(2) -0.004(2) -0.005(2)
    C26 0.038(3) 0.053(3) 0.039(3) -0.004(2) 0.005(2) -0.009(2)
    C27 0.055(3) 0.055(4) 0.063(4) -0.004(3) 0.013(3) -0.002(3)
    C28 0.072(4) 0.063(4) 0.074(5) -0.017(3) 0.026(4) 0.001(3)
    C29 0.045(3) 0.089(5) 0.075(5) -0.028(3) 0.026(3) -0.027(4)
    C30 0.044(3) 0.094(6) 0.094(6) -0.013(4) 0.012(3) -0.014(5)
    C31 0.046(3) 0.066(4) 0.070(4) 0.001(3) 0.001(3) 0.000(3)
    C32 0.043(3) 0.050(3) 0.047(3) 0.003(2) 0.000(2) -0.015(3)
    C33 0.058(4) 0.069(4) 0.073(5) -0.003(3) 0.002(3) -0.020(4)
    C34 0.061(4) 0.085(6) 0.110(7) -0.001(4) -0.023(4) -0.042(5)
    C35 0.108(7) 0.086(6) 0.068(5) 0.016(5) -0.029(5) -0.029(5)
    C36 0.108(6) 0.091(6) 0.051(4) 0.007(5) -0.012(4) -0.011(4)
    C37 0.065(4) 0.080(5) 0.049(4) 0.003(3) 0.002(3) -0.010(3)
    C38 0.040(3) 0.039(3) 0.051(3) 0.003(2) 0.010(2) -0.004(2)
    C39 0.057(3) 0.046(3) 0.054(4) 0.008(3) 0.008(3) -0.008(3)
    C40 0.077(4) 0.050(4) 0.061(4) 0.011(3) 0.012(3) 0.003(3)
    C41 0.069(4) 0.044(4) 0.093(5) 0.017(3) 0.016(4) 0.004(4)
    C42 0.079(5) 0.049(4) 0.087(5) 0.016(3) 0.034(4) -0.008(4)
    C43 0.070(4) 0.050(4) 0.053(4) 0.014(3) 0.018(3) -0.007(3)
    C44 0.041(3) 0.048(3) 0.058(4) -0.008(2) 0.011(3) -0.004(3)
    C45 0.040(3) 0.069(4) 0.092(5) -0.011(3) 0.007(3) -0.020(4)
    C46 0.060(4) 0.037(3) 0.060(4) 0.006(3) -0.004(3) -0.001(3)
    C47 0.053(3) 0.037(3) 0.053(4) 0.008(2) 0.008(3) -0.003(3)
    C48 0.043(3) 0.042(3) 0.070(4) -0.005(2) 0.014(3) -0.010(3)
    C49 0.035(2) 0.051(3) 0.044(3) 0.000(2) 0.001(2) -0.001(3)
    C50 0.049(3) 0.051(3) 0.044(3) 0.007(3) 0.000(3) -0.007(3)
    C51 0.041(3) 0.041(3) 0.046(3) 0.002(2) 0.001(2) 0.000(2)
    C52 0.047(3) 0.035(3) 0.051(3) 0.002(2) -0.002(2) -0.011(2)
    Cl1A 0.087(13) 0.096(12) 0.106(14) 0.037(11) -0.019(10) 0.010(10)
    Cl2A 0.130(16) 0.092(12) 0.136(17) 0.018(11) 0.087(13) 0.028(12)
    Cl3A 0.117(16) 0.054(12) 0.135(17) 0.003(10) -0.007(12) 0.008(11)
    Cl1B 0.062(9) 0.110(13) 0.081(11) 0.027(9) 0.012(8) 0.000(9)
    Cl2B 0.098(11) 0.060(8) 0.099(11) 0.058(8) 0.034(8) 0.020(8)
    Cl3B 0.090(9) 0.046(9) 0.054(7) -0.010(7) -0.012(6) 0.027(7)
_geom_special_details
;
All e.s.d.'s (except the e.s.d. in the dihedral angle between two l.s. planes)
are estimated using the full covariance matrix. The cell e.s.d.'s are taken
into account individually in the estimation of e.s.d.'s in distances, angles
and torsion angles; correlations between e.s.d.'s in cell parameters are only
used when they are defined by crystal symmetry. An approximate (isotropic)
treatment of cell e.s.d.'s is used for estimating e.s.d.'s involving l.s.
planes.
;
loop_
    _geom_bond_atom_site_label_1
    _geom_bond_atom_site_label_2
    _geom_bond_site_symmetry_2
    _geom_bond_distance
    _geom_bond_publ_flag
    Ru1 C45 . 1.883(6) ?
    Ru1 C44 . 1.940(7) ?
    Ru1 C46 . 1.942(7) ?
    Ru1 As1 . 2.4410(6) ?
    Ru1 Ru2 . 2.8495(5) ?
    Ru1 Ru3 . 2.8870(6) ?
    Ru2 C48 . 1.885(6) ?
    Ru2 C49 . 1.915(6) ?
    Ru2 C47 . 1.935(6) ?
    Ru2 As2 . 2.4323(6) ?
    Ru2 Ru3 . 2.8366(5) ?
    Ru3 C51 . 1.880(5) ?
    Ru3 C52 . 1.916(6) ?
    Ru3 C50 . 1.940(6) ?
    Ru3 P1 . 2.3423(13) ?
    As1 C7 . 1.941(5) ?
    As1 C1 . 1.957(5) ?
    As1 C13 . 1.964(5) ?
    As2 C20 . 1.942(5) ?
    As2 C14 . 1.958(5) ?
    As2 C13 . 1.972(5) ?
    P1 C38 . 1.823(6) ?
    P1 C32 . 1.828(6) ?
    P1 C26 . 1.828(5) ?
    Br1 C29 . 1.902(6) ?
    O1 C44 . 1.129(7) ?
    O2 C45 . 1.143(7) ?
    O3 C46 . 1.132(7) ?
    O4 C47 . 1.130(7) ?
    O5 C48 . 1.153(7) ?
    O6 C49 . 1.149(6) ?
    O7 C50 . 1.140(7) ?
    O8 C51 . 1.142(6) ?
    O9 C52 . 1.149(6) ?
    C1 C6 . 1.362(8) ?
    C1 C2 . 1.378(8) ?
    C2 C3 . 1.412(9) ?
    C2 H2A . 0.9300 ?
    C3 C4 . 1.342(10) ?
    C3 H3A . 0.9300 ?
    C4 C5 . 1.333(11) ?
    C4 H4A . 0.9300 ?
    C5 C6 . 1.401(9) ?
    C5 H5A . 0.9300 ?
    C6 H6A . 0.9300 ?
    C7 C8 . 1.349(8) ?
    C7 C12 . 1.390(8) ?
    C8 C9 . 1.393(10) ?
    C8 H8A . 0.9300 ?
    C9 C10 . 1.283(12) ?
    C9 H9A . 0.9300 ?
    C10 C11 . 1.385(12) ?
    C10 H10A . 0.9300 ?
    C11 C12 . 1.398(10) ?
    C11 H11A . 0.9300 ?
    C12 H12A . 0.9300 ?
    C13 H13A . 0.9700 ?
    C13 H13B . 0.9700 ?
    C14 C15 . 1.375(7) ?
    C14 C19 . 1.376(7) ?
    C15 C16 . 1.388(8) ?
    C15 H15A . 0.9300 ?
    C16 C17 . 1.354(9) ?
    C16 H16A . 0.9300 ?
    C17 C18 . 1.400(10) ?
    C17 H17A . 0.9300 ?
    C18 C19 . 1.386(8) ?
    C18 H18A . 0.9300 ?
    C19 H19A . 0.9300 ?
    C20 C25 . 1.371(7) ?
    C20 C21 . 1.382(7) ?
    C21 C22 . 1.405(8) ?
    C21 H21A . 0.9300 ?
    C22 C23 . 1.388(9) ?
    C22 H22A . 0.9300 ?
    C23 C24 . 1.376(8) ?
    C23 H23A . 0.9300 ?
    C24 C25 . 1.379(7) ?
    C24 H24A . 0.9300 ?
    C25 H25A . 0.9300 ?
    C26 C27 . 1.381(8) ?
    C26 C31 . 1.393(8) ?
    C27 C28 . 1.412(8) ?
    C27 H27A . 0.9300 ?
    C28 C29 . 1.358(10) ?
    C28 H28A . 0.9300 ?
    C29 C30 . 1.352(11) ?
    C30 C31 . 1.375(9) ?
    C30 H30A . 0.9300 ?
    C31 H31A . 0.9300 ?
    C32 C33 . 1.380(8) ?
    C32 C37 . 1.390(8) ?
    C33 C34 . 1.381(10) ?
    C33 H33A . 0.9300 ?
    C34 C35 . 1.433(12) ?
    C34 H34A . 0.9300 ?
    C35 C36 . 1.326(11) ?
    C35 H35A . 0.9300 ?
    C36 C37 . 1.412(9) ?
    C36 H36A . 0.9300 ?
    C37 H37A . 0.9300 ?
    C38 C39 . 1.390(8) ?
    C38 C43 . 1.390(7) ?
    C39 C40 . 1.385(8) ?
    C39 H39A . 0.9300 ?
    C40 C41 . 1.372(9) ?
    C40 H40A . 0.9300 ?
    C41 C42 . 1.397(10) ?
    C41 H41A . 0.9300 ?
    C42 C43 . 1.356(9) ?
    C42 H42A . 0.9300 ?
    C43 H43A . 0.9300 ?
    Cl1A C53A . 1.57(2) ?
    Cl2A C53A . 1.58(2) ?
    Cl3A C53A . 1.58(2) ?
    C53A H53A . 0.9800 ?
    Cl1B C53B . 1.721(17) ?
    Cl2B C53B . 1.720(16) ?
    Cl3B C53B . 1.699(16) ?
    C53B H53B . 0.9800 ?
loop_
    _geom_angle_atom_site_label_1
    _geom_angle_atom_site_label_2
    _geom_angle_atom_site_label_3
    _geom_angle_site_symmetry_1
    _geom_angle_site_symmetry_3
    _geom_angle
    _geom_angle_publ_flag
    C45 Ru1 C44 . . 89.8(3) ?
    C45 Ru1 C46 . . 92.9(3) ?
    C44 Ru1 C46 . . 176.3(2) ?
    C45 Ru1 As1 . . 100.9(2) ?
    C44 Ru1 As1 . . 94.12(17) ?
    C46 Ru1 As1 . . 87.98(17) ?
    C45 Ru1 Ru2 . . 167.2(2) ?
    C44 Ru1 Ru2 . . 93.30(15) ?
    C46 Ru1 Ru2 . . 83.58(18) ?
    As1 Ru1 Ru2 . . 91.263(18) ?
    C45 Ru1 Ru3 . . 109.7(2) ?
    C44 Ru1 Ru3 . . 76.52(17) ?
    C46 Ru1 Ru3 . . 100.10(17) ?
    As1 Ru1 Ru3 . . 147.83(2) ?
    Ru2 Ru1 Ru3 . . 59.268(13) ?
    C48 Ru2 C49 . . 92.4(3) ?
    C48 Ru2 C47 . . 91.4(3) ?
    C49 Ru2 C47 . . 175.0(2) ?
    C48 Ru2 As2 . . 102.07(17) ?
    C49 Ru2 As2 . . 89.41(16) ?
    C47 Ru2 As2 . . 93.03(16) ?
    C48 Ru2 Ru3 . . 100.77(17) ?
    C49 Ru2 Ru3 . . 92.41(15) ?
    C47 Ru2 Ru3 . . 83.63(15) ?
    As2 Ru2 Ru3 . . 156.99(2) ?
    C48 Ru2 Ru1 . . 160.77(17) ?
    C49 Ru2 Ru1 . . 82.88(15) ?
    C47 Ru2 Ru1 . . 92.46(17) ?
    As2 Ru2 Ru1 . . 96.525(18) ?
    Ru3 Ru2 Ru1 . . 61.024(13) ?
    C51 Ru3 C52 . . 101.4(2) ?
    C51 Ru3 C50 . . 92.2(2) ?
    C52 Ru3 C50 . . 166.3(2) ?
    C51 Ru3 P1 . . 94.43(16) ?
    C52 Ru3 P1 . . 89.15(16) ?
    C50 Ru3 P1 . . 91.29(16) ?
    C51 Ru3 Ru2 . . 86.79(16) ?
    C52 Ru3 Ru2 . . 94.01(15) ?
    C50 Ru3 Ru2 . . 85.20(16) ?
    P1 Ru3 Ru2 . . 176.33(4) ?
    C51 Ru3 Ru1 . . 143.46(16) ?
    C52 Ru3 Ru1 . . 69.60(16) ?
    C50 Ru3 Ru1 . . 98.52(18) ?
    P1 Ru3 Ru1 . . 119.95(4) ?
    Ru2 Ru3 Ru1 . . 59.708(13) ?
    C7 As1 C1 . . 100.8(2) ?
    C7 As1 C13 . . 104.7(2) ?
    C1 As1 C13 . . 99.0(2) ?
    C7 As1 Ru1 . . 118.55(17) ?
    C1 As1 Ru1 . . 117.51(16) ?
    C13 As1 Ru1 . . 113.54(15) ?
    C20 As2 C14 . . 102.0(2) ?
    C20 As2 C13 . . 104.0(2) ?
    C14 As2 C13 . . 101.7(2) ?
    C20 As2 Ru2 . . 116.18(14) ?
    C14 As2 Ru2 . . 117.40(15) ?
    C13 As2 Ru2 . . 113.62(14) ?
    C38 P1 C32 . . 101.1(3) ?
    C38 P1 C26 . . 101.9(3) ?
    C32 P1 C26 . . 104.9(2) ?
    C38 P1 Ru3 . . 117.08(17) ?
    C32 P1 Ru3 . . 112.92(17) ?
    C26 P1 Ru3 . . 117.05(18) ?
    C6 C1 C2 . . 119.0(5) ?
    C6 C1 As1 . . 120.3(5) ?
    C2 C1 As1 . . 120.7(4) ?
    C1 C2 C3 . . 119.9(6) ?
    C1 C2 H2A . . 120.0 ?
    C3 C2 H2A . . 120.0 ?
    C4 C3 C2 . . 119.5(7) ?
    C4 C3 H3A . . 120.2 ?
    C2 C3 H3A . . 120.2 ?
    C5 C4 C3 . . 120.9(7) ?
    C5 C4 H4A . . 119.6 ?
    C3 C4 H4A . . 119.6 ?
    C4 C5 C6 . . 121.0(7) ?
    C4 C5 H5A . . 119.5 ?
    C6 C5 H5A . . 119.5 ?
    C1 C6 C5 . . 119.6(6) ?
    C1 C6 H6A . . 120.2 ?
    C5 C6 H6A . . 120.2 ?
    C8 C7 C12 . . 118.3(6) ?
    C8 C7 As1 . . 123.9(5) ?
    C12 C7 As1 . . 117.7(5) ?
    C7 C8 C9 . . 119.7(7) ?
    C7 C8 H8A . . 120.1 ?
    C9 C8 H8A . . 120.1 ?
    C10 C9 C8 . . 123.0(9) ?
    C10 C9 H9A . . 118.5 ?
    C8 C9 H9A . . 118.5 ?
    C9 C10 C11 . . 119.9(8) ?
    C9 C10 H10A . . 120.0 ?
    C11 C10 H10A . . 120.0 ?
    C10 C11 C12 . . 118.7(7) ?
    C10 C11 H11A . . 120.7 ?
    C12 C11 H11A . . 120.7 ?
    C7 C12 C11 . . 120.2(7) ?
    C7 C12 H12A . . 119.9 ?
    C11 C12 H12A . . 119.9 ?
    As1 C13 As2 . . 112.8(2) ?
    As1 C13 H13A . . 109.0 ?
    As2 C13 H13A . . 109.0 ?
    As1 C13 H13B . . 109.0 ?
    As2 C13 H13B . . 109.0 ?
    H13A C13 H13B . . 107.8 ?
    C15 C14 C19 . . 119.9(5) ?
    C15 C14 As2 . . 119.7(4) ?
    C19 C14 As2 . . 120.4(4) ?
    C14 C15 C16 . . 119.4(6) ?
    C14 C15 H15A . . 120.3 ?
    C16 C15 H15A . . 120.3 ?
    C17 C16 C15 . . 121.0(6) ?
    C17 C16 H16A . . 119.5 ?
    C15 C16 H16A . . 119.5 ?
    C16 C17 C18 . . 120.2(6) ?
    C16 C17 H17A . . 119.9 ?
    C18 C17 H17A . . 119.9 ?
    C19 C18 C17 . . 118.5(6) ?
    C19 C18 H18A . . 120.7 ?
    C17 C18 H18A . . 120.7 ?
    C14 C19 C18 . . 120.9(6) ?
    C14 C19 H19A . . 119.5 ?
    C18 C19 H19A . . 119.5 ?
    C25 C20 C21 . . 119.1(5) ?
    C25 C20 As2 . . 123.1(4) ?
    C21 C20 As2 . . 117.7(4) ?
    C20 C21 C22 . . 119.9(5) ?
    C20 C21 H21A . . 120.0 ?
    C22 C21 H21A . . 120.0 ?
    C23 C22 C21 . . 119.6(6) ?
    C23 C22 H22A . . 120.2 ?
    C21 C22 H22A . . 120.2 ?
    C24 C23 C22 . . 120.1(5) ?
    C24 C23 H23A . . 120.0 ?
    C22 C23 H23A . . 120.0 ?
    C23 C24 C25 . . 119.5(5) ?
    C23 C24 H24A . . 120.2 ?
    C25 C24 H24A . . 120.2 ?
    C20 C25 C24 . . 121.8(5) ?
    C20 C25 H25A . . 119.1 ?
    C24 C25 H25A . . 119.1 ?
    C27 C26 C31 . . 117.7(5) ?
    C27 C26 P1 . . 118.6(4) ?
    C31 C26 P1 . . 123.6(5) ?
    C26 C27 C28 . . 120.3(6) ?
    C26 C27 H27A . . 119.8 ?
    C28 C27 H27A . . 119.8 ?
    C29 C28 C27 . . 118.9(7) ?
    C29 C28 H28A . . 120.5 ?
    C27 C28 H28A . . 120.5 ?
    C30 C29 C28 . . 122.1(6) ?
    C30 C29 Br1 . . 119.3(6) ?
    C28 C29 Br1 . . 118.6(6) ?
    C29 C30 C31 . . 119.1(7) ?
    C29 C30 H30A . . 120.4 ?
    C31 C30 H30A . . 120.4 ?
    C30 C31 C26 . . 121.7(7) ?
    C30 C31 H31A . . 119.1 ?
    C26 C31 H31A . . 119.1 ?
    C33 C32 C37 . . 117.9(6) ?
    C33 C32 P1 . . 118.6(5) ?
    C37 C32 P1 . . 123.3(5) ?
    C32 C33 C34 . . 121.7(7) ?
    C32 C33 H33A . . 119.2 ?
    C34 C33 H33A . . 119.2 ?
    C33 C34 C35 . . 119.4(7) ?
    C33 C34 H34A . . 120.3 ?
    C35 C34 H34A . . 120.3 ?
    C36 C35 C34 . . 119.1(7) ?
    C36 C35 H35A . . 120.4 ?
    C34 C35 H35A . . 120.4 ?
    C35 C36 C37 . . 121.2(8) ?
    C35 C36 H36A . . 119.4 ?
    C37 C36 H36A . . 119.4 ?
    C32 C37 C36 . . 120.7(7) ?
    C32 C37 H37A . . 119.7 ?
    C36 C37 H37A . . 119.7 ?
    C39 C38 C43 . . 117.3(5) ?
    C39 C38 P1 . . 121.3(4) ?
    C43 C38 P1 . . 121.3(4) ?
    C40 C39 C38 . . 121.4(5) ?
    C40 C39 H39A . . 119.3 ?
    C38 C39 H39A . . 119.3 ?
    C41 C40 C39 . . 119.4(6) ?
    C41 C40 H40A . . 120.3 ?
    C39 C40 H40A . . 120.3 ?
    C40 C41 C42 . . 120.1(6) ?
    C40 C41 H41A . . 119.9 ?
    C42 C41 H41A . . 119.9 ?
    C43 C42 C41 . . 119.3(6) ?
    C43 C42 H42A . . 120.4 ?
    C41 C42 H42A . . 120.4 ?
    C42 C43 C38 . . 122.3(6) ?
    C42 C43 H43A . . 118.8 ?
    C38 C43 H43A . . 118.8 ?
    O1 C44 Ru1 . . 171.8(5) ?
    O2 C45 Ru1 . . 178.8(7) ?
    O3 C46 Ru1 . . 173.6(6) ?
    O4 C47 Ru2 . . 174.7(5) ?
    O5 C48 Ru2 . . 177.5(6) ?
    O6 C49 Ru2 . . 174.3(5) ?
    O7 C50 Ru3 . . 175.4(5) ?
    O8 C51 Ru3 . . 176.1(5) ?
    O9 C52 Ru3 . . 169.5(5) ?
    Cl1A C53A Cl3A . . 111(2) ?
    Cl1A C53A Cl2A . . 109(2) ?
    Cl3A C53A Cl2A . . 127(2) ?
    Cl1A C53A H53A . . 102.5 ?
    Cl3A C53A H53A . . 102.5 ?
    Cl2A C53A H53A . . 102.5 ?
    Cl3B C53B Cl2B . . 112.6(15) ?
    Cl3B C53B Cl1B . . 116.8(16) ?
    Cl2B C53B Cl1B . . 117.9(14) ?
    Cl3B C53B H53B . . 102.0 ?
    Cl2B C53B H53B . . 102.0 ?
    Cl1B C53B H53B . . 102.0 ?
loop_
    _geom_torsion_atom_site_label_1
    _geom_torsion_atom_site_label_2
    _geom_torsion_atom_site_label_3
    _geom_torsion_atom_site_label_4
    _geom_torsion_site_symmetry_1
    _geom_torsion_site_symmetry_2
    _geom_torsion_site_symmetry_3
    _geom_torsion_site_symmetry_4
    _geom_torsion
    _geom_torsion_publ_flag
    C45 Ru1 Ru2 C48 . . . . -51.6(12) ?
    C44 Ru1 Ru2 C48 . . . . 52.1(6) ?
    C46 Ru1 Ru2 C48 . . . . -125.9(6) ?
    As1 Ru1 Ru2 C48 . . . . 146.3(6) ?
    Ru3 Ru1 Ru2 C48 . . . . -20.1(6) ?
    C45 Ru1 Ru2 C49 . . . . -128.2(10) ?
    C44 Ru1 Ru2 C49 . . . . -24.6(2) ?
    C46 Ru1 Ru2 C49 . . . . 157.5(2) ?
    As1 Ru1 Ru2 C49 . . . . 69.63(17) ?
    Ru3 Ru1 Ru2 C49 . . . . -96.76(17) ?
    C45 Ru1 Ru2 C47 . . . . 49.9(10) ?
    C44 Ru1 Ru2 C47 . . . . 153.5(2) ?
    C46 Ru1 Ru2 C47 . . . . -24.5(2) ?
    As1 Ru1 Ru2 C47 . . . . -112.29(16) ?
    Ru3 Ru1 Ru2 C47 . . . . 81.33(16) ?
    C45 Ru1 Ru2 As2 . . . . 143.2(10) ?
    C44 Ru1 Ru2 As2 . . . . -113.15(17) ?
    C46 Ru1 Ru2 As2 . . . . 68.87(17) ?
    As1 Ru1 Ru2 As2 . . . . -18.95(2) ?
    Ru3 Ru1 Ru2 As2 . . . . 174.66(2) ?
    C45 Ru1 Ru2 Ru3 . . . . -31.5(10) ?
    C44 Ru1 Ru2 Ru3 . . . . 72.19(17) ?
    C46 Ru1 Ru2 Ru3 . . . . -105.79(17) ?
    As1 Ru1 Ru2 Ru3 . . . . 166.39(2) ?
    C48 Ru2 Ru3 C51 . . . . -21.9(3) ?
    C49 Ru2 Ru3 C51 . . . . -114.8(2) ?
    C47 Ru2 Ru3 C51 . . . . 68.3(2) ?
    As2 Ru2 Ru3 C51 . . . . 151.05(17) ?
    Ru1 Ru2 Ru3 C51 . . . . 164.73(17) ?
    C48 Ru2 Ru3 C52 . . . . -123.1(3) ?
    C49 Ru2 Ru3 C52 . . . . 144.0(2) ?
    C47 Ru2 Ru3 C52 . . . . -32.8(2) ?
    As2 Ru2 Ru3 C52 . . . . 49.86(17) ?
    Ru1 Ru2 Ru3 C52 . . . . 63.54(17) ?
    C48 Ru2 Ru3 C50 . . . . 70.6(3) ?
    C49 Ru2 Ru3 C50 . . . . -22.3(2) ?
    C47 Ru2 Ru3 C50 . . . . 160.8(2) ?
    As2 Ru2 Ru3 C50 . . . . -116.46(19) ?
    Ru1 Ru2 Ru3 C50 . . . . -102.79(18) ?
    C48 Ru2 Ru3 Ru1 . . . . 173.4(2) ?
    C49 Ru2 Ru3 Ru1 . . . . 80.49(16) ?
    C47 Ru2 Ru3 Ru1 . . . . -96.39(17) ?
    As2 Ru2 Ru3 Ru1 . . . . -13.68(5) ?
    C45 Ru1 Ru3 C51 . . . . 146.7(4) ?
    C44 Ru1 Ru3 C51 . . . . -128.4(3) ?
    C46 Ru1 Ru3 C51 . . . . 50.0(3) ?
    As1 Ru1 Ru3 C51 . . . . -52.4(3) ?
    Ru2 Ru1 Ru3 C51 . . . . -26.2(3) ?
    C45 Ru1 Ru3 C52 . . . . 65.3(3) ?
    C44 Ru1 Ru3 C52 . . . . 150.1(2) ?
    C46 Ru1 Ru3 C52 . . . . -31.4(3) ?
    As1 Ru1 Ru3 C52 . . . . -133.90(18) ?
    Ru2 Ru1 Ru3 C52 . . . . -107.67(17) ?
    C45 Ru1 Ru3 C50 . . . . -107.7(3) ?
    C44 Ru1 Ru3 C50 . . . . -22.9(2) ?
    C46 Ru1 Ru3 C50 . . . . 155.5(2) ?
    As1 Ru1 Ru3 C50 . . . . 53.08(17) ?
    Ru2 Ru1 Ru3 C50 . . . . 79.31(16) ?
    C45 Ru1 Ru3 P1 . . . . -11.3(3) ?
    C44 Ru1 Ru3 P1 . . . . 73.58(16) ?
    C46 Ru1 Ru3 P1 . . . . -107.99(19) ?
    As1 Ru1 Ru3 P1 . . . . 149.55(6) ?
    Ru2 Ru1 Ru3 P1 . . . . 175.78(5) ?
    C45 Ru1 Ru3 Ru2 . . . . 173.0(3) ?
    C44 Ru1 Ru3 Ru2 . . . . -102.20(16) ?
    C46 Ru1 Ru3 Ru2 . . . . 76.23(18) ?
    As1 Ru1 Ru3 Ru2 . . . . -26.23(4) ?
    C45 Ru1 As1 C7 . . . . 94.2(3) ?
    C44 Ru1 As1 C7 . . . . 3.7(2) ?
    C46 Ru1 As1 C7 . . . . -173.3(3) ?
    Ru2 Ru1 As1 C7 . . . . -89.72(18) ?
    Ru3 Ru1 As1 C7 . . . . -67.39(19) ?
    C45 Ru1 As1 C1 . . . . -27.4(3) ?
    C44 Ru1 As1 C1 . . . . -118.0(2) ?
    C46 Ru1 As1 C1 . . . . 65.1(3) ?
    Ru2 Ru1 As1 C1 . . . . 148.64(19) ?
    Ru3 Ru1 As1 C1 . . . . 170.97(19) ?
    C45 Ru1 As1 C13 . . . . -142.2(3) ?
    C44 Ru1 As1 C13 . . . . 127.2(2) ?
    C46 Ru1 As1 C13 . . . . -49.7(2) ?
    Ru2 Ru1 As1 C13 . . . . 33.83(16) ?
    Ru3 Ru1 As1 C13 . . . . 56.16(17) ?
    C48 Ru2 As2 C20 . . . . -50.9(3) ?
    C49 Ru2 As2 C20 . . . . 41.4(2) ?
    C47 Ru2 As2 C20 . . . . -143.0(2) ?
    Ru3 Ru2 As2 C20 . . . . 136.14(17) ?
    Ru1 Ru2 As2 C20 . . . . 124.12(16) ?
    C48 Ru2 As2 C14 . . . . 70.0(3) ?
    C49 Ru2 As2 C14 . . . . 162.3(2) ?
    C47 Ru2 As2 C14 . . . . -22.1(2) ?
    Ru3 Ru2 As2 C14 . . . . -102.88(17) ?
    Ru1 Ru2 As2 C14 . . . . -114.89(17) ?
    C48 Ru2 As2 C13 . . . . -171.6(3) ?
    C49 Ru2 As2 C13 . . . . -79.3(2) ?
    C47 Ru2 As2 C13 . . . . 96.3(2) ?
    Ru3 Ru2 As2 C13 . . . . 15.51(18) ?
    Ru1 Ru2 As2 C13 . . . . 3.49(17) ?
    C51 Ru3 P1 C38 . . . . -38.5(3) ?
    C52 Ru3 P1 C38 . . . . 62.9(3) ?
    C50 Ru3 P1 C38 . . . . -130.8(3) ?
    Ru1 Ru3 P1 C38 . . . . 128.6(2) ?
    C51 Ru3 P1 C32 . . . . 78.3(3) ?
    C52 Ru3 P1 C32 . . . . 179.6(3) ?
    C50 Ru3 P1 C32 . . . . -14.1(3) ?
    Ru1 Ru3 P1 C32 . . . . -114.7(2) ?
    C51 Ru3 P1 C26 . . . . -159.8(3) ?
    C52 Ru3 P1 C26 . . . . -58.5(3) ?
    C50 Ru3 P1 C26 . . . . 107.8(3) ?
    Ru1 Ru3 P1 C26 . . . . 7.2(2) ?
    C7 As1 C1 C6 . . . . -157.4(6) ?
    C13 As1 C1 C6 . . . . 95.6(6) ?
    Ru1 As1 C1 C6 . . . . -27.0(6) ?
    C7 As1 C1 C2 . . . . 24.0(6) ?
    C13 As1 C1 C2 . . . . -83.0(6) ?
    Ru1 As1 C1 C2 . . . . 154.4(5) ?
    C6 C1 C2 C3 . . . . -1.2(11) ?
    As1 C1 C2 C3 . . . . 177.4(6) ?
    C1 C2 C3 C4 . . . . 0.1(13) ?
    C2 C3 C4 C5 . . . . 0.0(15) ?
    C3 C4 C5 C6 . . . . 0.8(16) ?
    C2 C1 C6 C5 . . . . 2.1(12) ?
    As1 C1 C6 C5 . . . . -176.5(7) ?
    C4 C5 C6 C1 . . . . -1.9(15) ?
    C1 As1 C7 C8 . . . . -107.4(6) ?
    C13 As1 C7 C8 . . . . -5.0(6) ?
    Ru1 As1 C7 C8 . . . . 122.8(6) ?
    C1 As1 C7 C12 . . . . 71.4(5) ?
    C13 As1 C7 C12 . . . . 173.8(5) ?
    Ru1 As1 C7 C12 . . . . -58.3(5) ?
    C12 C7 C8 C9 . . . . -0.3(12) ?
    As1 C7 C8 C9 . . . . 178.5(7) ?
    C7 C8 C9 C10 . . . . -0.5(16) ?
    C8 C9 C10 C11 . . . . 0.3(17) ?
    C9 C10 C11 C12 . . . . 0.8(15) ?
    C8 C7 C12 C11 . . . . 1.4(10) ?
    As1 C7 C12 C11 . . . . -177.5(6) ?
    C10 C11 C12 C7 . . . . -1.6(12) ?
    C7 As1 C13 As2 . . . . 92.9(3) ?
    C1 As1 C13 As2 . . . . -163.3(3) ?
    Ru1 As1 C13 As2 . . . . -37.9(3) ?
    C20 As2 C13 As1 . . . . -107.9(3) ?
    C14 As2 C13 As1 . . . . 146.4(3) ?
    Ru2 As2 C13 As1 . . . . 19.3(3) ?
    C20 As2 C14 C15 . . . . -164.4(5) ?
    C13 As2 C14 C15 . . . . -57.1(5) ?
    Ru2 As2 C14 C15 . . . . 67.5(5) ?
    C20 As2 C14 C19 . . . . 17.8(5) ?
    C13 As2 C14 C19 . . . . 125.1(5) ?
    Ru2 As2 C14 C19 . . . . -110.3(4) ?
    C19 C14 C15 C16 . . . . -0.1(10) ?
    As2 C14 C15 C16 . . . . -177.9(5) ?
    C14 C15 C16 C17 . . . . -0.3(11) ?
    C15 C16 C17 C18 . . . . 0.4(12) ?
    C16 C17 C18 C19 . . . . -0.1(11) ?
    C15 C14 C19 C18 . . . . 0.3(9) ?
    As2 C14 C19 C18 . . . . 178.2(5) ?
    C17 C18 C19 C14 . . . . -0.3(10) ?
    C14 As2 C20 C25 . . . . 74.7(5) ?
    C13 As2 C20 C25 . . . . -30.7(5) ?
    Ru2 As2 C20 C25 . . . . -156.4(4) ?
    C14 As2 C20 C21 . . . . -102.1(5) ?
    C13 As2 C20 C21 . . . . 152.5(4) ?
    Ru2 As2 C20 C21 . . . . 26.8(5) ?
    C25 C20 C21 C22 . . . . 1.0(9) ?
    As2 C20 C21 C22 . . . . 177.9(5) ?
    C20 C21 C22 C23 . . . . -0.9(11) ?
    C21 C22 C23 C24 . . . . 0.6(11) ?
    C22 C23 C24 C25 . . . . -0.3(10) ?
    C21 C20 C25 C24 . . . . -0.8(8) ?
    As2 C20 C25 C24 . . . . -177.5(4) ?
    C23 C24 C25 C20 . . . . 0.5(9) ?
    C38 P1 C26 C27 . . . . 179.3(5) ?
    C32 P1 C26 C27 . . . . 74.3(5) ?
    Ru3 P1 C26 C27 . . . . -51.7(5) ?
    C38 P1 C26 C31 . . . . -1.9(5) ?
    C32 P1 C26 C31 . . . . -106.8(5) ?
    Ru3 P1 C26 C31 . . . . 127.2(5) ?
    C31 C26 C27 C28 . . . . 3.0(9) ?
    P1 C26 C27 C28 . . . . -178.1(5) ?
    C26 C27 C28 C29 . . . . -2.5(10) ?
    C27 C28 C29 C30 . . . . -0.6(11) ?
    C27 C28 C29 Br1 . . . . 178.0(5) ?
    C28 C29 C30 C31 . . . . 3.1(11) ?
    Br1 C29 C30 C31 . . . . -175.5(5) ?
    C29 C30 C31 C26 . . . . -2.5(11) ?
    C27 C26 C31 C30 . . . . -0.5(9) ?
    P1 C26 C31 C30 . . . . -179.3(5) ?
    C38 P1 C32 C33 . . . . 64.5(5) ?
    C26 P1 C32 C33 . . . . 170.1(5) ?
    Ru3 P1 C32 C33 . . . . -61.4(5) ?
    C38 P1 C32 C37 . . . . -119.7(5) ?
    C26 P1 C32 C37 . . . . -14.1(6) ?
    Ru3 P1 C32 C37 . . . . 114.4(5) ?
    C37 C32 C33 C34 . . . . 0.6(10) ?
    P1 C32 C33 C34 . . . . 176.6(5) ?
    C32 C33 C34 C35 . . . . -0.3(11) ?
    C33 C34 C35 C36 . . . . -0.1(12) ?
    C34 C35 C36 C37 . . . . 0.3(13) ?
    C33 C32 C37 C36 . . . . -0.4(10) ?
    P1 C32 C37 C36 . . . . -176.2(5) ?
    C35 C36 C37 C32 . . . . -0.1(12) ?
    C32 P1 C38 C39 . . . . -149.9(5) ?
    C26 P1 C38 C39 . . . . 102.2(5) ?
    Ru3 P1 C38 C39 . . . . -26.8(5) ?
    C32 P1 C38 C43 . . . . 33.6(5) ?
    C26 P1 C38 C43 . . . . -74.4(5) ?
    Ru3 P1 C38 C43 . . . . 156.6(4) ?
    C43 C38 C39 C40 . . . . 2.2(9) ?
    P1 C38 C39 C40 . . . . -174.5(5) ?
    C38 C39 C40 C41 . . . . 0.0(10) ?
    C39 C40 C41 C42 . . . . -3.2(11) ?
    C40 C41 C42 C43 . . . . 4.2(11) ?
    C41 C42 C43 C38 . . . . -2.0(11) ?
    C39 C38 C43 C42 . . . . -1.1(9) ?
    P1 C38 C43 C42 . . . . 175.5(5) ?
    C51 Ru3 C52 O9 . . . . 60(3) ?
    C50 Ru3 C52 O9 . . . . -127(3) ?
    P1 Ru3 C52 O9 . . . . -35(3) ?
    Ru2 Ru3 C52 O9 . . . . 147(3) ?
    Ru1 Ru3 C52 O9 . . . . -157(3) ?
loop_
    _geom_hbond_atom_site_label_D
    _geom_hbond_atom_site_label_H
    _geom_hbond_atom_site_label_A
    _geom_hbond_site_symmetry_A
    _geom_hbond_distance_DH
    _geom_hbond_distance_HA
    _geom_hbond_distance_DA
    _geom_hbond_angle_DHA
    _geom_hbond_publ_flag
    C23 H23A O2 1_455 0.9300 2.5900 3.180(8) 122.00 yes
