# Supplementary material for: [μ-Bis(diphenyl­arsino)methane-1:2κ2 As:As′][(4-bromo­phen­yl)diphenyl­phosphine-3κP]nona­carbonyl-1κ3 C,2κ3 C,3κ3 C-triangulo-tri­ruthenium(0) chloro­form 0.3-solvate
Source: Acta Crystallogr Sect E Struct Rep Online. 2010 Jan 16;66(Pt 2):m178–9. doi: 10.1107/S1600536809055287 (PMC2979922; doi:10.1107/S1600536809055287)
Supplement: Supplementary file 2 [file e-66-0m178-Isup2.hkl]

# 
# h,k,l, Fc-squared, Fo-squared, sigma(Fo-squared) and status flag 
# 
data_I
_shelx_title ' iak46a_0m in P2(1)/c  (RT)' 
_shelx_refln_list_code          4 
_shelx_F_calc_maximum      774.28 
_exptl_crystal_F_000      2741.60 
_reflns_d_resolution_high  0.7096 
 
loop_ 
 _symmetry_equiv_pos_as_xyz 
 'x, y, z' 
 '-x, y+1/2, -z+1/2' 
 '-x, -y, -z' 
 'x, -y-1/2, z-1/2' 
 
_cell_length_a    13.2415 
_cell_length_b    16.9463 
_cell_length_c    25.2224 
_cell_angle_alpha  90.000 
_cell_angle_beta   91.831 
_cell_angle_gamma  90.000 
 
_shelx_F_squared_multiplier     1.000 
 
loop_ 
 _refln_index_h 
 _refln_index_k 
 _refln_index_l 
 _refln_F_squared_calc 
 _refln_F_squared_meas 
 _refln_F_squared_sigma 
 _refln_observed_status 
   1   0   0   246552.81    83909.95   2417.39 o 
   2   0   0    52256.04    38955.18    618.91 o 
   3   0   0     6725.20     8993.58    150.73 o 
   4   0   0    48433.10    43098.22    599.01 o 
   5   0   0    61807.13    56104.62    776.71 o 
   6   0   0     1606.63     2085.85    102.93 o 
   7   0   0      676.27      526.43     56.51 o 
   8   0   0     2001.35     1953.17    158.23 o 
   9   0   0     2713.99     2740.34    102.05 o 
  10   0   0     8833.89     8836.80    216.85 o 
  11   0   0      581.26      611.83     88.84 o 
  12   0   0      282.28      326.93     86.65 o 
  13   0   0      130.00      139.94     82.77 o 
  14   0   0     2843.68     2460.56    222.12 o 
  15   0   0      273.00      229.43    167.45 o 
  16   0   0     1149.37     1933.25    225.36 o 
  17   0   0      251.65      469.40    192.00 o 
  18   0   0        8.36     -159.65    159.65 o 
   1   1   0    79076.95   113606.61   1462.34 o 
   2   1   0    50428.16    36364.77    460.47 o 
   3   1   0     6570.20     6201.95     75.32 o 
   4   1   0      587.65      428.38     27.62 o 
   5   1   0     6745.88     5867.16     85.17 o 
   6   1   0    32260.16    31527.57    372.11 o 
   7   1   0    12057.26    12110.59    158.92 o 
   8   1   0    12963.94    12784.52    167.54 o 
   9   1   0     8705.99     8152.31    133.33 o 
  10   1   0       66.99       18.59     30.88 o 
  11   1   0     1684.83     1796.74     88.86 o 
  12   1   0     3990.92     3890.52    112.53 o 
  13   1   0     4870.52     5240.98    156.09 o 
  14   1   0     1712.61     1913.80    128.39 o 
  15   1   0     5601.11     5580.33    224.79 o 
  16   1   0     4806.94     5297.96    271.98 o 
  17   1   0      511.78      830.02    143.60 o 
  18   1   0       64.33       89.55    127.29 o 
   0   2   0    91278.52    75046.75   4275.48 o 
   1   2   0    29019.87    39441.34    538.87 o 
   2   2   0     5691.75     3715.36     50.30 o 
   3   2   0    20824.57    26383.23    270.38 o 
   4   2   0   152417.55   153655.72   1357.98 o 
   5   2   0     4105.19     3474.85     61.00 o 
   6   2   0    51571.91    48374.43    437.17 o 
   7   2   0     9052.58     8904.80    126.23 o 
   8   2   0     1016.88     1184.72     49.32 o 
   9   2   0       65.27       70.28     37.08 o 
  10   2   0     5764.13     6044.13    118.82 o 
  11   2   0     9015.34     8628.62    233.32 o 
  12   2   0     6625.82     6671.89    156.85 o 
  13   2   0      748.82      559.94     96.43 o 
  14   2   0      198.08      247.67    107.72 o 
  15   2   0       12.89     -102.27    102.27 o 
  16   2   0      769.71      789.13    142.15 o 
  17   2   0      137.37        4.09    120.77 o 
  18   2   0        9.19      -17.84    126.61 o 
   1   3   0    10341.36    11700.58    183.38 o 
   2   3   0      122.71       14.18     20.38 o 
   3   3   0    55236.09    51057.64    494.19 o 
   4   3   0    15117.99    14604.74    147.99 o 
   5   3   0    24194.95    26577.65    253.72 o 
   6   3   0    22290.79    22066.87    223.22 o 
   7   3   0      224.55      262.96     30.94 o 
   8   3   0       48.54       14.94     35.65 o 
   9   3   0     4703.40     4848.20    107.61 o 
  10   3   0     7986.70     7941.58    136.58 o 
  11   3   0      661.72      551.28     62.65 o 
  12   3   0     2287.52     2324.11     92.71 o 
  13   3   0     2277.16     2306.57    116.12 o 
  14   3   0      462.96      345.93    129.21 o 
  15   3   0      107.41       86.01    102.83 o 
  16   3   0     1085.65     1129.35    166.47 o 
  17   3   0      219.81      316.16    136.64 o 
  18   3   0       72.30      172.68    207.54 o 
   0   4   0     3231.99     6348.95    142.09 o 
   1   4   0    19561.00    27889.67    352.50 o 
   2   4   0      610.26     1064.37     40.97 o 
   3   4   0     5647.42     7254.21    108.39 o 
   4   4   0     3513.65     2881.46     53.47 o 
   5   4   0    27227.74    28544.50    268.60 o 
   6   4   0    24250.80    23254.39    247.11 o 
   7   4   0     1233.76     1143.66     47.98 o 
   8   4   0      173.98      194.95     47.68 o 
   9   4   0    24899.67    25234.34    301.64 o 
  10   4   0    26679.41    26772.42    364.88 o 
  11   4   0     1003.88     1000.11     68.21 o 
  12   4   0     1150.59     1135.07     91.17 o 
  13   4   0      527.29      497.28     85.10 o 
  14   4   0      352.96      308.49    106.51 o 
  15   4   0      101.77       37.05    106.00 o 
  16   4   0       17.06       35.37    110.18 o 
  17   4   0     1232.18     1510.39    234.74 o 
  18   4   0     1370.10     1460.42    204.29 o 
   1   5   0    18146.53    17547.75    242.31 o 
   2   5   0    13853.70    14751.12    277.22 o 
   3   5   0    78369.99    76472.34    838.89 o 
   4   5   0    71896.95    77562.58    689.40 o 
   5   5   0      366.65      356.08     33.43 o 
   6   5   0     1493.10     1470.69     48.60 o 
   7   5   0    44626.77    44273.79    436.80 o 
   8   5   0    54665.24    54298.19    558.07 o 
   9   5   0     4524.00     4432.54    104.64 o 
  10   5   0     1112.67     1064.22     71.53 o 
  11   5   0      631.17      717.72     94.32 o 
  12   5   0     1766.66     1791.58    105.89 o 
  13   5   0      901.62      781.09     97.85 o 
  14   5   0     2698.53     2570.81    163.48 o 
  15   5   0       10.70      -97.00     97.00 o 
  16   5   0     1030.87      942.85    325.28 o 
  17   5   0      866.74      816.17    178.02 o 
  18   5   0       13.06      -31.80    195.37 o 
   0   6   0    74929.99    80511.70   1085.87 o 
   1   6   0    15680.04    17363.51    247.07 o 
   2   6   0     7421.51     7841.68    129.62 o 
   3   6   0     8870.20     7943.80    134.20 o 
   4   6   0     2908.17     2776.26     58.17 o 
   5   6   0    39356.86    42162.81    383.12 o 
   6   6   0     2360.56     2387.25     61.84 o 
   7   6   0     2521.27     2485.65     77.80 o 
   8   6   0     2918.64     3267.61    115.79 o 
   9   6   0    26344.03    26929.51    374.99 o 
  10   6   0    12041.82    11367.02    194.64 o 
  11   6   0     2724.22     2854.48    114.27 o 
  12   6   0     1000.72     1141.51    125.60 o 
  13   6   0        5.73      -34.37     92.00 o 
  14   6   0     1993.25     2118.57    185.46 o 
  15   6   0        2.06      167.41    128.31 o 
  16   6   0        4.48       28.55    138.52 o 
  17   6   0      240.12      380.17    177.67 o 
  18   6   0     1611.96      990.70    184.59 o 
   1   7   0    62041.33    62098.68    687.46 o 
   2   7   0     6175.61     6463.48    120.84 o 
   3   7   0    61398.73    59917.41    635.90 o 
   4   7   0    51671.51    52528.13    487.00 o 
   5   7   0        3.28      -24.75     24.75 o 
   6   7   0     1669.31     1905.26     57.76 o 
   7   7   0    27634.88    27367.04    333.09 o 
   8   7   0     9453.43     9240.80    235.21 o 
   9   7   0      265.65      164.12     56.16 o 
  10   7   0     1011.82     1102.74     91.59 o 
  11   7   0     1268.22     1551.96    106.64 o 
  12   7   0      207.04      165.61     89.86 o 
  13   7   0     2423.33     2600.85    190.08 o 
  14   7   0     1539.95     1545.43    174.13 o 
  15   7   0        2.87      427.89    144.26 o 
  16   7   0       82.91      -17.52    136.03 o 
  17   7   0      114.01      378.72    161.04 o 
   0   8   0     8182.50     8720.66    177.70 o 
   1   8   0      982.49     1192.04     50.68 o 
   2   8   0    27529.40    29385.87    334.79 o 
   3   8   0     7872.47     6409.30    103.98 o 
   4   8   0       45.47       65.16     29.81 o 
   5   8   0     1599.93     1745.37     57.27 o 
   6   8   0      545.13      627.09     41.97 o 
   7   8   0      570.43      677.97     53.92 o 
   8   8   0     1554.52     1553.43     88.32 o 
   9   8   0     1365.20     1345.80     81.73 o 
  10   8   0       54.47      153.87     70.08 o 
  11   8   0      290.77      303.35    110.79 o 
  12   8   0     5575.38     5570.02    245.05 o 
  13   8   0     5084.39     4804.52    241.81 o 
  14   8   0      270.84      462.24    139.70 o 
  15   8   0     2685.40     2886.19    221.49 o 
  16   8   0      207.58      182.47    168.55 o 
  17   8   0      677.01      624.10    172.64 o 
   1   9   0    16872.58    18682.70    251.28 o 
   2   9   0     7837.52     7811.22    127.66 o 
   3   9   0    26023.40    26200.34    293.47 o 
   4   9   0     1457.07     1346.51     56.42 o 
   5   9   0     2525.65     2577.65     68.51 o 
   6   9   0     7627.52     7384.61    141.29 o 
   7   9   0    12925.25    13638.52    176.81 o 
   8   9   0        4.47       -7.72     57.26 o 
   9   9   0     9394.66     9919.24    256.40 o 
  10   9   0     5379.15     4716.80    185.16 o 
  11   9   0     1105.53     1479.96    265.81 o 
  12   9   0      156.60      262.91    119.51 o 
  13   9   0     9366.04     9383.21    503.03 o 
  14   9   0     8287.97     8133.07    319.28 o 
  15   9   0      201.91      163.46    142.03 o 
  16   9   0        7.54       65.07    179.69 o 
  17   9   0      664.68      671.09    173.62 o 
   0  10   0    58146.00    59105.43    846.83 o 
   1  10   0    21310.48    19750.69    262.40 o 
   2  10   0     3961.13     4031.23    119.47 o 
   3  10   0      995.99     1019.43     55.38 o 
   4  10   0      453.34      570.74     46.13 o 
   5  10   0    25182.75    25219.91    271.56 o 
   6  10   0    14519.48    14529.55    351.32 o 
   7  10   0       24.35       22.52     46.95 o 
   8  10   0    10766.18    10414.44    288.08 o 
   9  10   0     4867.62     5131.71    193.79 o 
  10  10   0       95.74       66.68    181.93 o 
  11  10   0     1381.37     1384.02    150.92 o 
  12  10   0     1146.96     1239.32    156.23 o 
  13  10   0     3720.41     3532.06    217.63 o 
  14  10   0       75.88       65.53    134.91 o 
  15  10   0      607.95      526.35    162.29 o 
  16  10   0       57.43      -45.60    145.83 o 
   1  11   0    16131.65    16523.53    241.06 o 
   2  11   0    13685.76    13105.44    212.50 o 
   3  11   0     1083.06      955.14     61.59 o 
   4  11   0     2563.09     2559.57     98.70 o 
   5  11   0    12655.73    12872.15    209.87 o 
   6  11   0     1962.96     1932.71     95.17 o 
   7  11   0     8457.63     8629.60    219.71 o 
   8  11   0       22.00      123.01     72.84 o 
   9  11   0     5917.23     6523.70    246.62 o 
  10  11   0     6901.86     6790.81    259.51 o 
  11  11   0        7.40       86.50    111.15 o 
  12  11   0      203.67      135.66    156.65 o 
  13  11   0     3494.87     3435.56    224.57 o 
  14  11   0     3082.33     2718.01    216.04 o 
  15  11   0     1140.78      775.82    198.10 o 
  16  11   0      295.58      449.81    164.76 o 
   0  12   0    27593.49    26866.87    504.62 o 
   1  12   0    11024.13    11569.37    193.68 o 
   2  12   0      731.84      707.69     66.77 o 
   3  12   0     5489.56     5452.48    152.64 o 
   4  12   0     5243.29     5277.40    141.64 o 
   5  12   0      503.92      555.87     69.99 o 
   6  12   0        3.56       76.94     61.57 o 
   7  12   0     3624.93     3742.18    147.52 o 
   8  12   0     1088.39      896.03    106.41 o 
   9  12   0       61.43      -47.10     99.99 o 
  10  12   0        9.68       22.15    106.99 o 
  11  12   0     1357.81     1349.76    154.90 o 
  12  12   0     1232.05     1086.74    182.86 o 
  13  12   0      597.55      469.65    151.74 o 
  14  12   0      216.74      472.25    160.39 o 
  15  12   0      109.13       29.37    147.60 o 
  16  12   0       84.07      -72.17    148.33 o 
   1  13   0     2339.59     2476.28    108.23 o 
   2  13   0      677.55      689.67     88.97 o 
   3  13   0     1163.42     1362.27    103.68 o 
   4  13   0     7223.64     7177.47    170.85 o 
   5  13   0     2813.67     2504.10    124.32 o 
   6  13   0     1961.17     1813.47    111.94 o 
   7  13   0      439.87      414.90     95.57 o 
   8  13   0      757.44      656.55    105.22 o 
   9  13   0      143.91       67.09    115.25 o 
  10  13   0     2303.21     2393.89    180.57 o 
  11  13   0      686.10      652.35    147.61 o 
  12  13   0     1633.19     1491.06    173.30 o 
  13  13   0      691.96      508.27    152.84 o 
  14  13   0       83.43     -156.62    171.22 o 
  15  13   0      222.19      358.67    168.19 o 
   0  14   0     1599.71     1817.81    174.30 o 
   1  14   0      333.49      268.54     68.32 o 
   2  14   0        8.71        9.49     51.84 o 
   3  14   0       63.05        4.63     64.80 o 
   4  14   0     2276.35     2295.95    105.30 o 
   5  14   0     1129.19     1209.40    105.84 o 
   6  14   0     8312.40     8553.58    254.94 o 
   7  14   0     2058.76     2042.65    136.83 o 
   8  14   0     2094.87     2353.61    149.66 o 
   9  14   0      153.52      109.30    116.91 o 
  10  14   0     6360.83     6700.59    283.10 o 
  11  14   0     4622.30     4895.74    256.31 o 
  12  14   0       11.68       59.76    127.00 o 
  13  14   0      300.12      351.30    149.30 o 
  14  14   0      273.86      170.31    148.83 o 
  15  14   0      579.22      544.75    175.40 o 
   1  15   0      577.83      568.75     96.55 o 
   2  15   0     1366.30      965.85    119.72 o 
   3  15   0      537.32      459.40     80.20 o 
   4  15   0     1667.55     1815.30    101.46 o 
   5  15   0     5383.54     5191.08    191.62 o 
   6  15   0      763.70      802.08    108.91 o 
   7  15   0      173.37      120.01     96.44 o 
   8  15   0     2986.53     2896.79    166.04 o 
   9  15   0     7553.22     7641.30    294.81 o 
  10  15   0      424.75      535.64    139.11 o 
  11  15   0     1244.32     1016.44    224.56 o 
  12  15   0      305.03      361.73    147.86 o 
  13  15   0      950.85      467.05    159.11 o 
  14  15   0     2398.46     2578.96    234.57 o 
   0  16   0     1118.75      904.92    160.07 o 
   1  16   0       40.54      -79.11     79.11 o 
   2  16   0     1694.77     1978.77    247.21 o 
   3  16   0     2832.45     3182.90    149.12 o 
   4  16   0      600.72      617.41    100.54 o 
   5  16   0     1810.85     1675.62    134.68 o 
   6  16   0     4722.24     4780.82    244.62 o 
   7  16   0      474.84      362.24    144.85 o 
   8  16   0      689.04      379.64    172.91 o 
   9  16   0      890.83     1062.10    159.01 o 
  10  16   0     7653.10     8088.55    385.31 o 
  11  16   0     1592.57     1447.81    186.94 o 
  12  16   0     1250.99     1246.01    259.91 o 
  13  16   0      734.47      688.14    170.35 o 
   1  17   0      901.50      893.57    131.83 o 
   2  17   0       29.63       33.74     86.29 o 
   3  17   0       20.41      106.14    127.49 o 
   4  17   0     1470.09     1588.97    154.77 o 
   5  17   0     5492.12     5902.77    332.33 o 
   6  17   0      854.75      907.97    124.22 o 
   7  17   0        9.36       57.83    102.54 o 
   8  17   0        7.51      -28.58    101.97 o 
   9  17   0     1161.21      983.27    229.21 o 
  10  17   0     1746.15     2067.66    200.63 o 
  11  17   0       91.16       80.23    147.69 o 
  12  17   0      241.82      278.45    157.65 o 
  13  17   0      294.76      302.94    174.94 o 
   0  18   0       53.83      239.45    203.47 o 
   1  18   0      684.22      741.08    163.37 o 
   2  18   0      311.81      438.23    154.94 o 
   3  18   0     1276.74     1377.68    158.53 o 
   4  18   0     2438.62     3089.65    198.40 o 
   5  18   0        2.48       29.16    116.53 o 
   6  18   0     1336.72     1148.99    131.65 o 
   7  18   0      750.91      816.26    149.64 o 
   8  18   0      164.55      223.17    114.86 o 
   9  18   0     1167.05     1058.45    148.66 o 
  10  18   0      108.85      274.46    147.80 o 
  11  18   0      573.86      494.87    162.03 o 
  12  18   0       83.01      133.41    156.33 o 
   1  19   0     1030.20      954.21    183.63 o 
   2  19   0       16.02     -122.45    122.45 o 
   3  19   0      679.89      848.87    176.68 o 
   4  19   0        2.24       83.95    118.16 o 
   5  19   0      199.93      253.06    126.74 o 
   6  19   0      202.09      261.71    143.95 o 
   7  19   0       92.83     -124.38    124.38 o 
   8  19   0      321.69      380.53    130.17 o 
   9  19   0      115.33       67.30    123.78 o 
  10  19   0       85.68      186.74    193.15 o 
  11  19   0       53.94       28.58    250.79 o 
   0  20   0     6147.91     6179.21    473.40 o 
   1  20   0     1462.73     1519.00    202.87 o 
   2  20   0       39.92      407.89    165.60 o 
   3  20   0      258.73      283.26    135.26 o 
   4  20   0      497.46      403.46    153.51 o 
   5  20   0     2402.79     2921.96    211.83 o 
   6  20   0      975.10      932.73    165.25 o 
   7  20   0        4.17      115.82    140.64 o 
   8  20   0      142.64      218.95    197.08 o 
   9  20   0        0.45       69.83    149.77 o 
  10  20   0      221.08      316.62    176.72 o 
   1  21   0      599.02      458.87    179.77 o 
   2  21   0     1369.21     1337.13    210.31 o 
   3  21   0       61.85      104.64    133.37 o 
   4  21   0     1920.14     2237.90    200.16 o 
   5  21   0     1136.23     1063.30    171.76 o 
   6  21   0       97.74       88.00    181.06 o 
   7  21   0      378.87      528.14    161.86 o 
   8  21   0       32.25       96.38    274.89 o 
   0  22   0      195.48     -175.21    223.47 o 
   1  22   0      255.68      267.15    174.24 o 
   2  22   0      281.40      280.13    180.97 o 
   3  22   0       45.09      -19.64    133.90 o 
   4  22   0       15.42       26.72    132.16 o 
   5  22   0      333.18      289.74    146.22 o 
   6  22   0      658.33      690.68    170.74 o 
   7  22   0      179.28      -61.02    249.03 o 
   1  23   0     1347.75     1539.46    434.49 o 
   2  23   0      983.09      881.76    174.35 o 
   3  23   0      117.92     -174.31    216.93 o 
   4  23   0      319.89      470.78    276.40 o 
 -18   1   1      451.65      689.16    150.45 o 
 -17   1   1      145.78      187.12    123.49 o 
 -16   1   1     4456.79     5154.68    370.68 o 
 -15   1   1     2528.09     2916.32    178.53 o 
 -14   1   1      907.79      988.87    112.39 o 
 -13   1   1     3255.96     3328.17    122.03 o 
 -12   1   1       68.52       29.33     49.98 o 
 -11   1   1     7176.45     7771.11    163.40 o 
 -10   1   1    11501.54    11331.37    178.98 o 
  -9   1   1      404.87      470.72     42.55 o 
  -8   1   1     6213.93     5720.21    103.70 o 
  -7   1   1     1055.16     1237.38     50.14 o 
  -6   1   1      897.58     1072.91     42.30 o 
  -5   1   1     1103.20     1406.51     39.74 o 
  -4   1   1      883.28     1488.32     37.51 o 
  -3   1   1     6365.46     6748.57     77.80 o 
  -2   1   1    11765.33    21295.93    231.79 o 
   1   1   1    10645.02      885.85     38.98 o 
   2   1   1      350.64      193.45     11.05 o 
   3   1   1     5496.63     7401.09     80.94 o 
   4   1   1    31707.28    30967.00    294.81 o 
   5   1   1      739.47      687.75     31.36 o 
   6   1   1     6875.06     7209.50    102.90 o 
   7   1   1    10862.82    11431.60    169.45 o 
   8   1   1     2315.90     2330.28     61.75 o 
   9   1   1     1139.31     1092.69     51.67 o 
  10   1   1      643.83      722.94     66.22 o 
  11   1   1    10538.32    10707.29    178.85 o 
  12   1   1     9524.33     9300.43    170.79 o 
  13   1   1       23.60       52.78     67.26 o 
  14   1   1     1787.46     1572.36    137.57 o 
  15   1   1      163.35      203.84    113.43 o 
  16   1   1      663.01      913.63    140.38 o 
  17   1   1     2063.76     1923.54    169.93 o 
  18   1   1      114.56      108.89    128.39 o 
 -18   2   1       92.56       -4.48    126.23 o 
 -17   2   1     1301.31     1223.34    157.36 o 
 -16   2   1       35.38      -23.10    111.85 o 
 -15   2   1     3989.86     3970.77    196.75 o 
 -14   2   1     3562.27     3244.36    223.59 o 
 -13   2   1     2161.62     2049.06    102.69 o 
 -12   2   1    16320.62    16521.32    244.95 o 
 -11   2   1     3881.37     4013.44    110.12 o 
 -10   2   1     2950.94     2963.84     86.70 o 
  -9   2   1     6388.45     5997.42    112.91 o 
  -8   2   1     9842.02     9763.88    134.27 o 
  -7   2   1    34054.83    33896.75    345.39 o 
  -6   2   1     1265.34     1202.19     41.12 o 
  -5   2   1    19896.02    23285.86    225.51 o 
  -4   2   1    81003.86    80183.58    678.31 o 
  -3   2   1      554.66     1151.51     36.05 o 
  -2   2   1    14684.84    19892.17    216.99 o 
  -1   2   1    34367.02    40368.52    544.79 o 
   0   2   1    27499.23    14381.78    236.76 o 
   1   2   1     3836.07    16202.66    219.88 o 
   2   2   1      363.70     3500.12     54.62 o 
   3   2   1    26816.05    30351.78    286.71 o 
   4   2   1     2147.86     2702.53     47.35 o 
   5   2   1    11333.36    10627.38    119.63 o 
   6   2   1     1642.46     1933.26     51.82 o 
   7   2   1      210.57      175.50     31.00 o 
   8   2   1     6688.31     6608.21    147.37 o 
   9   2   1     8093.57     8443.54    134.21 o 
  10   2   1     8607.69     9071.38    154.92 o 
  11   2   1     3389.17     3466.49    110.94 o 
  12   2   1     1211.40     1240.18     74.94 o 
  13   2   1     7175.01     7097.05    182.50 o 
  14   2   1      972.69      806.18    106.25 o 
  15   2   1     3550.35     3394.54    196.65 o 
  16   2   1     3577.40     3864.87    277.28 o 
  17   2   1        0.21      302.11    128.59 o 
  18   2   1      873.75      983.52    158.51 o 
 -18   3   1      374.90      148.21    166.57 o 
 -17   3   1       20.69       82.25    142.35 o 
 -16   3   1     3257.77     3339.98    206.52 o 
 -15   3   1     2995.58     3472.11    187.89 o 
 -14   3   1      226.25       99.33    100.86 o 
 -13   3   1      774.92      845.01     89.74 o 
 -12   3   1     3927.72     3555.55    110.96 o 
 -11   3   1    10095.99    10150.68    264.79 o 
 -10   3   1     3090.58     3056.63     88.39 o 
  -9   3   1     4039.28     3706.67     90.43 o 
  -8   3   1       57.58      112.89     32.99 o 
  -7   3   1    36736.14    38892.67    369.49 o 
  -6   3   1     7100.32     6195.29     92.47 o 
  -5   3   1     3014.58     3125.17     64.86 o 
  -4   3   1    29613.74    29001.34    299.41 o 
  -3   3   1     9249.89     8556.34     95.40 o 
  -2   3   1   102792.54   106060.19   1050.40 o 
  -1   3   1    22053.56    31246.99    435.40 o 
   0   3   1     4656.19     2657.49     57.24 o 
   1   3   1      532.00      642.04     30.24 o 
   2   3   1     5398.60     3156.88     64.52 o 
   3   3   1    49641.66    57385.77    550.50 o 
   4   3   1     2999.19     2668.83     50.70 o 
   5   3   1    11941.99    12146.52    133.11 o 
   6   3   1     1708.31     2061.01     50.49 o 
   7   3   1    46343.12    46313.21    426.94 o 
   8   3   1    39366.14    37309.82    380.43 o 
   9   3   1       35.08       72.33     42.21 o 
  10   3   1      540.38      534.16     51.44 o 
  11   3   1     3685.17     4024.92    109.59 o 
  12   3   1    15790.68    15463.14    329.47 o 
  13   3   1     2417.01     2502.26    184.02 o 
  14   3   1      590.68      483.14    110.97 o 
  15   3   1       45.79       20.87    103.46 o 
  16   3   1     1514.44     1479.20    169.73 o 
  17   3   1     1202.53     1402.90    158.94 o 
  18   3   1      283.71      629.93    173.32 o 
 -18   4   1     1012.06      983.63    183.14 o 
 -17   4   1       69.19      127.16    126.72 o 
 -16   4   1      160.19       49.23    114.16 o 
 -15   4   1       50.70      233.72    106.91 o 
 -14   4   1     1759.77     1919.60    147.78 o 
 -13   4   1     1012.20      798.26     97.53 o 
 -12   4   1     5096.85     4839.77    136.29 o 
 -11   4   1     1161.30     1156.49     72.65 o 
 -10   4   1     5283.81     5098.25    161.26 o 
  -9   4   1    11126.68    10748.40    167.22 o 
  -8   4   1    54963.78    55244.80    566.12 o 
  -7   4   1    16102.76    16387.66    195.68 o 
  -6   4   1     4013.48     3739.09     70.59 o 
  -5   4   1       75.75       14.41     25.59 o 
  -4   4   1    76053.28    81095.07    683.78 o 
  -3   4   1    72085.41    72240.68    680.84 o 
  -2   4   1     8699.17    10121.03    142.27 o 
  -1   4   1     1708.01     1670.73     63.27 o 
   0   4   1     9935.13     9899.82    153.05 o 
   1   4   1    11911.59    12288.29    150.95 o 
   2   4   1       81.70      341.97     32.42 o 
   3   4   1     1810.36     1256.91     58.33 o 
   4   4   1    86237.40    93760.30    884.63 o 
   5   4   1     1319.89     1184.53     39.53 o 
   6   4   1    26304.72    27493.71    281.99 o 
   7   4   1     1751.57     2032.35     72.59 o 
   8   4   1    11517.21    11510.33    170.14 o 
   9   4   1    29047.86    30413.51    347.96 o 
  10   4   1     2131.66     1787.26     75.36 o 
  11   4   1     8617.49     8920.39    160.53 o 
  12   4   1     2181.77     2154.97    109.41 o 
  13   4   1     3465.07     3686.63    139.24 o 
  14   4   1      706.85      781.86    121.76 o 
  15   4   1     1006.93      966.85    131.91 o 
  16   4   1       51.92      -64.88    105.64 o 
  17   4   1      158.33      -95.22    146.33 o 
  18   4   1       45.98       98.16    156.36 o 
 -18   5   1      137.05      154.70    157.17 o 
 -17   5   1      174.16      161.73    153.55 o 
 -16   5   1       15.50      -59.71    108.73 o 
 -15   5   1       47.86       53.59    106.02 o 
 -14   5   1      513.74      632.11    163.37 o 
 -13   5   1     2525.45     2941.43    158.97 o 
 -12   5   1      378.72      527.45     78.36 o 
 -11   5   1     1052.15     1232.68     79.49 o 
 -10   5   1     4828.44     4975.15    116.94 o 
  -9   5   1     5430.24     5744.24    119.50 o 
  -8   5   1      107.23      167.98     42.08 o 
  -7   5   1     2731.41     2660.78     68.51 o 
  -6   5   1      993.26     1101.78     42.53 o 
  -5   5   1      193.81      214.90     26.16 o 
  -4   5   1     6105.25     6170.89     89.31 o 
  -3   5   1    16433.08    14588.40    169.40 o 
  -2   5   1    75436.92    84100.41   1001.50 o 
  -1   5   1     1034.68      851.71     46.43 o 
   0   5   1      865.80      738.97     37.81 o 
   1   5   1    34785.79    31454.32    345.18 o 
   2   5   1     5251.19     6965.13    105.29 o 
   3   5   1    44040.76    49373.09    561.01 o 
   4   5   1    23819.43    26127.62    257.17 o 
   5   5   1     3361.33     3770.27     82.14 o 
   6   5   1     1295.30     1017.20     46.89 o 
   7   5   1    12310.36    11692.04    153.23 o 
   8   5   1     9957.45     9868.57    168.73 o 
   9   5   1      252.36      294.79     46.43 o 
  10   5   1      797.11      672.51     71.36 o 
  11   5   1       62.27      138.54     60.26 o 
  12   5   1     2683.96     2471.32    116.13 o 
  13   5   1       23.01      100.56     80.24 o 
  14   5   1     2424.98     2163.38    152.71 o 
  15   5   1       10.04      -38.51    118.80 o 
  16   5   1      109.36       82.27    133.51 o 
  17   5   1       39.42       93.42    146.95 o 
  18   5   1      231.17      499.98    191.11 o 
 -18   6   1      109.63      258.56    160.68 o 
 -17   6   1       33.05      -41.58    147.72 o 
 -16   6   1       44.02     -125.37    125.37 o 
 -15   6   1      425.25      205.73    138.32 o 
 -14   6   1     1373.14     1408.08    139.20 o 
 -13   6   1        9.22       73.20     92.47 o 
 -12   6   1     3489.61     2982.48    134.49 o 
 -11   6   1      974.17     1040.04     84.37 o 
 -10   6   1      947.13      933.64     78.87 o 
  -9   6   1       74.99       90.68     43.21 o 
  -8   6   1     3019.81     2663.77    104.99 o 
  -7   6   1     3857.26     3549.42     85.01 o 
  -6   6   1     3638.25     3990.44    105.43 o 
  -5   6   1    13747.74    14408.65    160.19 o 
  -4   6   1     9885.53    10032.51    136.35 o 
  -3   6   1     6886.68     8005.24    120.33 o 
  -2   6   1    95460.71    87997.48    949.63 o 
  -1   6   1     5419.27     7510.08    111.78 o 
   0   6   1    52004.00    57117.28    602.05 o 
   1   6   1     3776.84     3815.88     76.22 o 
   2   6   1    55649.85    56884.43    647.10 o 
   3   6   1    55196.57    57544.82    606.25 o 
   4   6   1     9296.71     9512.19    129.00 o 
   5   6   1       13.40       13.72     22.48 o 
   6   6   1    11414.67    11532.96    157.77 o 
   7   6   1     1017.26     1250.37     64.48 o 
   8   6   1     1655.56     1301.10     64.46 o 
   9   6   1      977.40     1038.11     64.84 o 
  10   6   1       79.46      -50.81     66.00 o 
  11   6   1      451.02      293.21     76.65 o 
  12   6   1      246.24      316.47     84.11 o 
  13   6   1     1187.34     1101.22    123.54 o 
  14   6   1      300.84      154.38    124.29 o 
  15   6   1      263.74      308.73    140.75 o 
  16   6   1       75.59       76.13    160.80 o 
  17   6   1      691.26      526.29    172.64 o 
  18   6   1       76.41      189.35    188.60 o 
 -17   7   1      703.58      542.86    165.12 o 
 -16   7   1      433.04      343.19    311.65 o 
 -15   7   1     2265.26     2325.08    198.02 o 
 -14   7   1     4049.79     4320.14    239.22 o 
 -13   7   1      409.95      650.24    136.00 o 
 -12   7   1     4426.57     4089.37    175.65 o 
 -11   7   1     7328.86     7410.29    199.53 o 
 -10   7   1      689.10      480.04     78.78 o 
  -9   7   1       69.52       49.26     48.66 o 
  -8   7   1      271.15      238.56     48.26 o 
  -7   7   1     1704.78     1763.96     65.14 o 
  -6   7   1     9687.26     9846.22    141.09 o 
  -5   7   1    11504.89    12459.85    154.61 o 
  -4   7   1    15123.92    15142.73    187.61 o 
  -3   7   1    45107.54    43418.14    465.26 o 
  -2   7   1      280.93      411.42     34.51 o 
  -1   7   1    50568.47    51414.94    540.69 o 
   0   7   1     9989.47    10651.67    137.73 o 
   1   7   1    19324.09    19396.12    239.35 o 
   2   7   1    44341.27    45504.64    534.72 o 
   3   7   1       33.56       80.26     30.83 o 
   4   7   1    21126.79    22676.97    303.10 o 
   5   7   1     5104.44     4971.26     84.72 o 
   6   7   1     2248.18     2174.03     68.53 o 
   7   7   1     7434.09     8187.82    140.55 o 
   8   7   1     1820.84     1899.92     87.20 o 
   9   7   1      138.70      131.44     50.95 o 
  10   7   1       99.57      136.70     68.52 o 
  11   7   1      156.24      126.83     72.68 o 
  12   7   1     3276.14     3307.55    303.36 o 
  13   7   1     5913.23     6117.19    284.51 o 
  14   7   1     1149.64     1143.39    157.18 o 
  15   7   1      806.28      646.20    154.46 o 
  16   7   1      296.97      397.54    188.11 o 
  17   7   1      822.73      786.71    177.11 o 
 -17   8   1      740.73      995.49    181.25 o 
 -16   8   1       50.10      131.82    145.34 o 
 -15   8   1      790.46     1014.25    170.72 o 
 -14   8   1      907.93      940.81    161.39 o 
 -13   8   1      465.25      535.75    138.63 o 
 -12   8   1      982.26     1028.55    144.38 o 
 -11   8   1      386.57      433.02    116.87 o 
 -10   8   1     2442.96     2752.60    172.33 o 
  -9   8   1     1322.69     1329.58     82.63 o 
  -8   8   1     1009.42      832.92     55.79 o 
  -7   8   1     1781.42     1580.54     62.25 o 
  -6   8   1    14798.00    14164.63    204.43 o 
  -5   8   1      179.60      133.57     33.21 o 
  -4   8   1      423.15      256.23     36.12 o 
  -3   8   1     8636.69     8240.85    124.16 o 
  -2   8   1    62489.25    61432.19    692.14 o 
  -1   8   1    10116.75    10190.26    147.05 o 
   0   8   1     4688.52     4171.32     79.93 o 
   1   8   1     7554.14     8863.46    142.44 o 
   2   8   1    11630.70    10906.78    207.59 o 
   3   8   1    20770.97    20938.04    375.05 o 
   4   8   1    23171.15    23278.44    291.81 o 
   5   8   1     2201.67     2137.89     59.10 o 
   6   8   1      453.06      422.32     41.41 o 
   7   8   1      856.03     1135.20     64.83 o 
   8   8   1     3544.85     3616.22    102.85 o 
   9   8   1     1472.54     1292.19     92.77 o 
  10   8   1     3186.60     3328.35    160.44 o 
  11   8   1     6305.23     5289.36    229.52 o 
  12   8   1       72.91      222.39    114.87 o 
  13   8   1      279.81      512.07    220.85 o 
  14   8   1       95.45      101.83    127.17 o 
  15   8   1     1706.22     1926.18    195.51 o 
  16   8   1      849.45      790.85    172.15 o 
  17   8   1       10.45       58.53    146.59 o 
 -17   9   1      260.86      296.91    184.89 o 
 -16   9   1     3227.66     3049.25    271.33 o 
 -15   9   1     4062.49     4089.54    476.44 o 
 -14   9   1       31.37      154.05    134.56 o 
 -13   9   1      683.70      705.87    175.14 o 
 -12   9   1     3354.70     2892.08    196.05 o 
 -11   9   1    17078.72    16823.08    483.69 o 
 -10   9   1    15912.35    15135.15    385.42 o 
  -9   9   1       36.99      102.70     79.17 o 
  -8   9   1      989.84      991.51     59.69 o 
  -7   9   1      201.97      136.12     38.84 o 
  -6   9   1     1395.46     1200.73     57.13 o 
  -5   9   1     4147.10     3771.30     85.79 o 
  -4   9   1      967.68     1260.87     55.59 o 
  -3   9   1      109.81      146.83     34.27 o 
  -2   9   1     6567.27     6964.43    127.60 o 
  -1   9   1     2800.61     2360.61     86.50 o 
   0   9   1     1286.91     1475.44     52.77 o 
   1   9   1        7.57       31.09     20.65 o 
   2   9   1        3.47      -16.67     36.02 o 
   3   9   1     1507.86     1556.40     80.32 o 
   4   9   1     1689.27     1571.81     72.16 o 
   5   9   1      474.88      527.39     38.26 o 
   6   9   1      659.32      756.10     49.80 o 
   7   9   1     1245.90     1145.01     71.33 o 
   8   9   1     2430.40     2249.43    109.96 o 
   9   9   1       42.39      210.59     83.13 o 
  10   9   1      756.82      901.28    110.06 o 
  11   9   1     5507.92     5839.80    242.36 o 
  12   9   1     8360.61     8237.82    301.99 o 
  13   9   1     1954.24     2244.03    187.65 o 
  14   9   1      614.75      626.78    192.51 o 
  15   9   1       14.12      -55.11    135.56 o 
  16   9   1     2408.16     2521.69    228.29 o 
  17   9   1     2767.66     3004.77    240.89 o 
 -16  10   1      228.87      535.56    168.20 o 
 -15  10   1      329.12      372.09    155.93 o 
 -14  10   1      194.69      193.87    136.89 o 
 -13  10   1      121.31      179.31    123.78 o 
 -12  10   1       28.22      222.58    119.26 o 
 -11  10   1      181.19       19.03    109.66 o 
 -10  10   1     1532.21     1623.97    266.22 o 
  -9  10   1     1814.01     1626.08    190.72 o 
  -8  10   1      536.35      523.02     94.10 o 
  -7  10   1      983.04      875.02     75.04 o 
  -6  10   1     4941.90     5151.11    105.94 o 
  -5  10   1      126.72      165.41     35.37 o 
  -4  10   1    12484.71    13505.40    196.12 o 
  -3  10   1     1300.39     1410.28     64.50 o 
  -2  10   1      457.78      382.84     47.65 o 
  -1  10   1     2046.68     1869.44     65.55 o 
   0  10   1    28119.93    28941.38    341.77 o 
   1  10   1    22949.42    22345.55    297.68 o 
   2  10   1     3323.25     3626.88     91.43 o 
   3  10   1     2045.61     1966.42     81.05 o 
   4  10   1      617.91      570.99     58.37 o 
   5  10   1    15836.39    15855.14    232.17 o 
   6  10   1       16.19       87.48     47.17 o 
   7  10   1     2844.60     3053.54    119.68 o 
   8  10   1     1246.45     1349.56    122.24 o 
   9  10   1       13.78      114.39     79.18 o 
  10  10   1     7370.50     7934.06    272.94 o 
  11  10   1     5330.47     5531.90    247.05 o 
  12  10   1        5.91      -33.45    108.49 o 
  13  10   1      106.16      307.87    132.45 o 
  14  10   1      436.52      425.85    141.90 o 
  15  10   1      683.80      798.60    166.26 o 
  16  10   1      188.13      453.76    161.36 o 
 -16  11   1       58.46      -50.72    213.24 o 
 -15  11   1      551.71      729.46    296.75 o 
 -14  11   1      161.98      196.68    144.00 o 
 -13  11   1      553.68      677.76    147.45 o 
 -12  11   1      695.19      805.68    145.42 o 
 -11  11   1      339.96      331.15    124.23 o 
 -10  11   1     1853.50     1876.69    319.07 o 
  -9  11   1     4478.20     4435.17    203.90 o 
  -8  11   1      868.82      847.93     94.67 o 
  -7  11   1     3565.87     3423.47    145.25 o 
  -6  11   1     1992.62     2236.24    138.35 o 
  -5  11   1    49053.69    48502.38    602.54 o 
  -4  11   1     7816.65     7524.57    140.07 o 
  -3  11   1     6857.63     6492.03    134.08 o 
  -2  11   1       24.11       -4.31     46.98 o 
  -1  11   1    11485.36    11007.54    171.28 o 
   0  11   1     1162.75     1153.57     69.10 o 
   1  11   1     4436.33     4585.54    118.72 o 
   2  11   1      781.33      899.70     55.04 o 
   3  11   1      480.42      531.13     66.45 o 
   4  11   1      241.85      311.94    114.79 o 
   5  11   1     3829.98     3882.73    122.62 o 
   6  11   1    23865.47    24435.79    344.01 o 
   7  11   1     5667.14     5664.61    138.18 o 
   8  11   1     2329.41     2122.58    167.98 o 
   9  11   1        4.13      -83.61     91.89 o 
  10  11   1     3142.82     3332.08    193.94 o 
  11  11   1     1199.64     1116.97    149.27 o 
  12  11   1      229.64      263.14    127.67 o 
  13  11   1      101.06      -41.32    125.04 o 
  14  11   1      290.16      189.37    136.26 o 
  15  11   1      103.28        5.06    139.32 o 
  16  11   1      493.62      494.15    162.49 o 
 -16  12   1      253.40      139.78    159.16 o 
 -15  12   1      246.54      139.29    153.13 o 
 -14  12   1      932.15     1057.98    237.92 o 
 -13  12   1        0.26      -49.66    121.77 o 
 -12  12   1     4519.06     4321.42    237.04 o 
 -11  12   1     8105.94     8585.15    309.05 o 
 -10  12   1     1954.19     2051.55    170.67 o 
  -9  12   1        5.40       51.37     99.99 o 
  -8  12   1      119.59       93.88     84.32 o 
  -7  12   1     9576.38     9377.32    202.23 o 
  -6  12   1    21151.29    21299.79    329.20 o 
  -5  12   1     2163.79     2174.58    101.56 o 
  -4  12   1     1004.60     1253.58    122.48 o 
  -3  12   1     4078.57     3766.21    132.61 o 
  -2  12   1    13577.84    13066.08    227.63 o 
  -1  12   1    10360.68    10308.17    180.33 o 
   0  12   1     8231.05     8300.89    157.45 o 
   1  12   1     6659.76     6684.91    149.12 o 
   2  12   1     5412.72     4953.69    142.56 o 
   3  12   1     7232.45     7329.73    180.99 o 
   4  12   1     1480.96     1286.68     82.19 o 
   5  12   1     6444.23     6499.40    158.23 o 
   6  12   1     2259.95     2253.77    132.05 o 
   7  12   1    16915.45    16223.87    309.45 o 
   8  12   1     3174.70     3439.00    186.66 o 
   9  12   1      147.26      123.75    104.88 o 
  10  12   1       70.08      201.97    113.45 o 
  11  12   1     2962.83     2703.83    193.71 o 
  12  12   1     3157.50     3141.08    222.14 o 
  13  12   1     1440.80     1822.33    185.08 o 
  14  12   1      574.02      366.28    150.51 o 
  15  12   1        5.43      -10.38    143.16 o 
  16  12   1      547.80      813.86    184.42 o 
 -15  13   1       40.18      222.92    160.04 o 
 -14  13   1       55.83      260.81    196.92 o 
 -13  13   1       40.46       43.85    126.79 o 
 -12  13   1       77.84       30.61    119.12 o 
 -11  13   1      153.17      114.98    120.63 o 
 -10  13   1     3999.23     3845.10    214.49 o 
  -9  13   1     2462.84     2523.24    206.42 o 
  -8  13   1      566.98      779.67    110.66 o 
  -7  13   1       90.78      205.65     85.34 o 
  -6  13   1    12891.52    12773.47    242.10 o 
  -5  13   1    31669.58    31421.02    499.11 o 
  -4  13   1     3568.90     3209.00    119.74 o 
  -3  13   1     3516.84     3241.44    125.33 o 
  -2  13   1      172.36      144.94     61.18 o 
  -1  13   1    26520.62    25976.27    403.23 o 
   0  13   1    10045.00     9930.56    181.62 o 
   1  13   1    14989.85    14631.97    423.68 o 
   2  13   1    15121.13    15475.14    279.90 o 
   3  13   1       19.67       -6.54     59.61 o 
   4  13   1      144.99      139.06     61.22 o 
   5  13   1     5713.43     5940.72    158.55 o 
   6  13   1    13708.04    13706.67    277.57 o 
   7  13   1    10839.84    10564.38    266.03 o 
   8  13   1     4171.49     4024.05    171.55 o 
   9  13   1      359.19      342.55    116.04 o 
  10  13   1     2301.71     2829.99    191.41 o 
  11  13   1     3722.92     3353.08    213.62 o 
  12  13   1      258.67      128.95    147.81 o 
  13  13   1        8.74      -21.23    243.67 o 
  14  13   1       63.30      -58.06    137.91 o 
  15  13   1       70.23      -28.91    149.30 o 
 -15  14   1       13.34       -9.94    151.50 o 
 -14  14   1      116.97      212.67    151.16 o 
 -13  14   1        2.38      246.07    142.14 o 
 -12  14   1      148.41      124.24    213.83 o 
 -11  14   1      965.03     1010.97    161.84 o 
 -10  14   1     2271.29     2654.42    195.16 o 
  -9  14   1     2436.66     2350.49    176.45 o 
  -8  14   1     7039.11     6539.06    222.68 o 
  -7  14   1     7624.70     7896.70    236.70 o 
  -6  14   1     2869.75     2721.00    145.31 o 
  -5  14   1      322.74      327.81     71.51 o 
  -4  14   1      347.25      357.46     70.43 o 
  -3  14   1      827.26      641.27     82.49 o 
  -2  14   1    20222.31    20301.37    389.39 o 
  -1  14   1     1567.48     1624.25     95.78 o 
   0  14   1    18887.94    18660.76    320.24 o 
   1  14   1    24153.39    23053.29    429.41 o 
   2  14   1     1964.40     1793.15    103.34 o 
   3  14   1    10364.28    10325.78    226.23 o 
   4  14   1      185.05      115.30     64.50 o 
   5  14   1      580.65      572.41     85.56 o 
   6  14   1      599.53      522.23     96.35 o 
   7  14   1      665.75      776.95    110.03 o 
   8  14   1     4157.65     4254.89    181.53 o 
   9  14   1     4490.99     4251.57    222.24 o 
  10  14   1     3080.85     3244.50    283.86 o 
  11  14   1     1368.36     1355.48    209.57 o 
  12  14   1        7.13        7.25    130.40 o 
  13  14   1      169.76     -129.28    133.28 o 
  14  14   1      486.93      568.63    163.47 o 
  15  14   1      559.39      475.24    176.91 o 
 -14  15   1      144.45      218.70    161.92 o 
 -13  15   1       38.28      -85.68    134.74 o 
 -12  15   1      105.00     -117.34    129.10 o 
 -11  15   1      863.78     1273.21    196.97 o 
 -10  15   1      302.46      469.51    138.52 o 
  -9  15   1      293.48      327.76    113.69 o 
  -8  15   1      823.94     1087.71    131.46 o 
  -7  15   1      272.91      315.26     99.78 o 
  -6  15   1     4319.66     4473.85    201.55 o 
  -5  15   1     1487.49     1489.84    154.66 o 
  -4  15   1      373.36      467.81     76.30 o 
  -3  15   1      430.84      599.47     82.95 o 
  -2  15   1     5057.48     4648.32    254.15 o 
  -1  15   1    10496.43    10446.87    269.33 o 
   0  15   1      713.30      918.58    129.57 o 
   1  15   1     1783.90     1808.83    113.01 o 
   2  15   1     2259.47     2145.01    113.18 o 
   3  15   1      711.38      829.55     88.19 o 
   4  15   1      278.15      387.05     87.01 o 
   5  15   1     1105.84     1397.56    118.58 o 
   6  15   1     3268.52     3518.84    162.38 o 
   7  15   1     4406.08     4243.48    264.79 o 
   8  15   1     4306.50     4062.80    286.96 o 
   9  15   1      732.83      835.83    157.24 o 
  10  15   1      143.46      304.68    137.24 o 
  11  15   1       36.47      246.85    137.76 o 
  12  15   1       22.11       24.81    128.39 o 
  13  15   1        2.87      120.60    162.28 o 
  14  15   1       42.98      174.55    191.74 o 
 -13  16   1        3.31      155.26    193.42 o 
 -12  16   1      253.54      261.75    142.84 o 
 -11  16   1      105.07      -22.25    135.74 o 
 -10  16   1      383.99      499.91    144.41 o 
  -9  16   1     2204.00     1972.10    158.30 o 
  -8  16   1      219.77      234.84    108.68 o 
  -7  16   1      282.71      355.28    103.79 o 
  -6  16   1     1537.19     1745.76    136.36 o 
  -5  16   1     2854.13     3218.70    159.30 o 
  -4  16   1        5.11      -14.26     80.38 o 
  -3  16   1     1523.17     1665.18    184.40 o 
  -2  16   1     5583.38     5176.33    368.62 o 
  -1  16   1     3370.35     3735.79    167.12 o 
   0  16   1       47.18       16.12     83.73 o 
   1  16   1       81.17       84.76     74.38 o 
   2  16   1     4125.77     4435.14    184.30 o 
   3  16   1     9330.34     9013.29    242.05 o 
   4  16   1     5699.39     5586.59    204.13 o 
   5  16   1       27.82       -2.81     86.02 o 
   6  16   1      944.40      909.08    117.02 o 
   7  16   1      734.34      603.99    113.22 o 
   8  16   1      250.30       85.32    102.99 o 
   9  16   1      233.10      290.85    132.13 o 
  10  16   1      958.20     1190.34    173.25 o 
  11  16   1     1006.08      947.93    171.46 o 
  12  16   1      334.06      592.93    186.02 o 
  13  16   1      398.68      578.88    205.24 o 
 -13  17   1      977.25     1197.26    193.37 o 
 -12  17   1     1315.56     1074.53    216.30 o 
 -11  17   1      983.05     1140.38    183.15 o 
 -10  17   1      852.52      581.49    208.47 o 
  -9  17   1       70.59       57.12    112.32 o 
  -8  17   1      847.50      724.29    128.88 o 
  -7  17   1      215.65       61.38    101.34 o 
  -6  17   1     1525.51     1575.89    137.02 o 
  -5  17   1      262.32      364.07    102.61 o 
  -4  17   1     6420.57     6392.92    261.75 o 
  -3  17   1     7384.32     7193.65    270.85 o 
  -2  17   1     2320.14     2328.05    352.87 o 
  -1  17   1     2141.21     2014.63    151.95 o 
   0  17   1     2223.94     2303.67    149.95 o 
   1  17   1     7407.93     7562.66    351.26 o 
   2  17   1     7945.62     7819.07    307.29 o 
   3  17   1        8.34      -68.39     99.37 o 
   4  17   1     7116.88     6907.52    230.74 o 
   5  17   1     5259.40     5407.76    205.14 o 
   6  17   1        8.88      111.85     96.76 o 
   7  17   1     1213.90     1114.11    174.60 o 
   8  17   1       61.60      156.48    111.77 o 
   9  17   1      881.04      914.82    159.90 o 
  10  17   1      217.01       99.91    141.37 o 
  11  17   1        7.88      220.98    175.95 o 
  12  17   1      408.41      473.53    169.02 o 
  13  17   1      903.33      907.26    261.79 o 
 -12  18   1        1.05      -80.57    147.45 o 
 -11  18   1       50.60      152.08    149.78 o 
 -10  18   1       81.07      236.21    146.69 o 
  -9  18   1     1397.46     1476.95    188.38 o 
  -8  18   1      708.23      740.12    166.70 o 
  -7  18   1      984.42     1155.14    138.03 o 
  -6  18   1     1092.74     1082.57    158.36 o 
  -5  18   1      618.99      618.12    140.36 o 
  -4  18   1     1850.12     1809.14    169.13 o 
  -3  18   1     1211.30     1276.10    188.96 o 
  -2  18   1    15706.18    16033.55    514.96 o 
  -1  18   1     8797.99     8629.83    370.33 o 
   0  18   1      155.82      -99.77    132.75 o 
   1  18   1      412.60      114.87     85.49 o 
   2  18   1    12218.27    11380.22    423.19 o 
   3  18   1    15063.86    15283.11    408.87 o 
   4  18   1     3414.28     3504.53    283.31 o 
   5  18   1       11.33      224.32    123.56 o 
   6  18   1      147.97      239.04    104.57 o 
   7  18   1      842.41      756.56    126.70 o 
   8  18   1      705.18      650.17    132.95 o 
   9  18   1       69.64      267.03    143.70 o 
  10  18   1      922.82      951.40    284.06 o 
  11  18   1      734.36      817.61    193.56 o 
  12  18   1      140.70      271.64    165.13 o 
 -11  19   1     1384.75     1722.55    269.76 o 
 -10  19   1     2466.40     2869.26    243.46 o 
  -9  19   1      904.59     1234.72    156.20 o 
  -8  19   1      167.51       19.96    140.49 o 
  -7  19   1     2736.07     2793.19    215.53 o 
  -6  19   1       80.29      275.78    133.43 o 
  -5  19   1     1559.98     1808.53    180.91 o 
  -4  19   1      275.26       79.29    126.84 o 
  -3  19   1     6616.61     7168.87    290.13 o 
  -2  19   1     2633.33     2410.15    228.74 o 
  -1  19   1        6.75      120.44    148.13 o 
   0  19   1        9.43      175.21    145.21 o 
   1  19   1      693.84      706.67    171.93 o 
   2  19   1      780.25      366.08    153.18 o 
   3  19   1     1025.75      792.31    145.64 o 
   4  19   1     4313.00     4753.36    249.39 o 
   5  19   1       11.92       69.28    120.58 o 
   6  19   1     1377.00     1296.10    166.23 o 
   7  19   1      440.92      404.30    121.86 o 
   8  19   1     1787.50     2274.66    175.90 o 
   9  19   1      126.09      103.07    141.51 o 
  10  19   1      528.38      614.99    200.34 o 
  11  19   1      564.33     1014.70    183.15 o 
 -10  20   1        6.49     -122.15    178.26 o 
  -9  20   1     1074.56     1252.10    190.89 o 
  -8  20   1     3081.93     3125.72    395.33 o 
  -7  20   1      319.22      208.74    184.32 o 
  -6  20   1      877.26     1147.90    173.53 o 
  -5  20   1      298.09      356.87    142.22 o 
  -4  20   1     1360.43     1356.98    171.41 o 
  -3  20   1        7.67       87.40    128.97 o 
  -2  20   1     2684.69     3217.16    259.97 o 
  -1  20   1     2456.01     2640.67    238.83 o 
   0  20   1     1346.69     1475.28    207.50 o 
   1  20   1     1365.64     1442.08    331.43 o 
   2  20   1     3231.34     3427.13    267.10 o 
   3  20   1     2663.51     2756.03    320.11 o 
   4  20   1       32.63      -51.89    118.90 o 
   5  20   1       12.43      150.03    127.22 o 
   6  20   1     1526.95     1529.60    285.99 o 
   7  20   1     1276.70     1196.44    175.73 o 
   8  20   1       87.20        9.38    143.99 o 
   9  20   1     1984.23     1953.04    260.77 o 
  10  20   1      697.20      918.43    237.73 o 
  -8  21   1       21.86      100.53    147.61 o 
  -7  21   1      720.80      558.37    165.94 o 
  -6  21   1     1036.52     1293.67    228.52 o 
  -5  21   1      413.39      400.47    163.79 o 
  -4  21   1      741.03      751.73    202.42 o 
  -3  21   1     1564.39     1242.48    171.82 o 
  -2  21   1     1162.71     1425.47    212.47 o 
  -1  21   1       17.57      -11.38    270.92 o 
   0  21   1       17.66      121.85    157.67 o 
   1  21   1      307.87      181.24    316.29 o 
   2  21   1        1.29     -145.22    150.18 o 
   3  21   1     1271.12     1142.19    168.79 o 
   4  21   1      949.20      826.66    162.10 o 
   5  21   1      108.23      208.66    137.94 o 
   6  21   1      110.56      202.47    145.68 o 
   7  21   1     1582.38     1458.99    191.05 o 
   8  21   1     1498.72     1624.07    248.80 o 
  -7  22   1     2019.59     1815.39    207.33 o 
  -6  22   1     1227.26     1162.62    187.09 o 
  -5  22   1      256.47      330.81    152.22 o 
  -4  22   1      116.10      242.64    144.46 o 
  -3  22   1        4.09      134.64    143.51 o 
  -2  22   1        0.59      227.66    172.05 o 
  -1  22   1       65.27      -17.83    158.83 o 
   0  22   1       14.86      200.63    167.81 o 
   1  22   1      145.72       90.88    163.73 o 
   2  22   1      912.04      857.73    165.65 o 
   3  22   1      138.83        0.12    133.15 o 
   4  22   1        0.66      -35.58    263.70 o 
   5  22   1       65.49      378.12    272.25 o 
   6  22   1       92.39      292.26    270.61 o 
   7  22   1      448.12      362.45    294.36 o 
  -5  23   1     1157.00     1003.18    313.39 o 
  -4  23   1      409.93      217.59    154.57 o 
  -3  23   1      326.98      220.36    152.10 o 
  -2  23   1      396.93      417.05    195.92 o 
  -1  23   1      515.26     1214.58    315.77 o 
   0  23   1      192.43      165.25    260.36 o 
   1  23   1        0.89      -97.28    229.92 o 
   2  23   1      305.40      -20.08    251.67 o 
   3  23   1     1083.32      739.78    309.89 o 
   4  23   1      170.48      349.36    283.43 o 
 -18   0   2      236.42      528.21    209.82 o 
 -17   0   2     1192.27     1466.89    259.06 o 
 -16   0   2     1003.90      925.34    193.81 o 
 -15   0   2      207.52      223.03    382.41 o 
 -14   0   2        8.23      -13.33    153.31 o 
 -13   0   2     1593.12     1624.54    150.27 o 
 -12   0   2     1098.73     1101.85    190.98 o 
 -11   0   2        8.71       50.26     70.44 o 
 -10   0   2     3761.77     4278.03    151.55 o 
  -9   0   2     1633.69     1586.42     90.73 o 
  -8   0   2     4074.66     4854.79    129.60 o 
  -7   0   2    10835.27     9451.41    178.25 o 
  -6   0   2    14416.78    14140.61    224.81 o 
  -5   0   2     1812.79     1533.11     53.07 o 
  -4   0   2    51762.73    68625.96    753.13 o 
  -3   0   2     5587.77     5027.87     84.17 o 
  -2   0   2    27105.77    49284.40    603.95 o 
  -1   0   2    38647.91    12270.79    205.68 o 
   0   0   2   113149.69    42872.36   1188.85 o 
   1   0   2   599515.19   506157.41  10135.57 o 
   2   0   2    99793.06   121733.11   1891.10 o 
   3   0   2    18168.14    13130.60    202.63 o 
   4   0   2    41703.46    43441.67    602.23 o 
   5   0   2    30924.70    36942.97    529.53 o 
   6   0   2    78427.49    73122.42    898.98 o 
   7   0   2     6779.35     5689.01    125.83 o 
   8   0   2     4866.49     4592.38    120.40 o 
   9   0   2     7872.44     7630.18    199.50 o 
  10   0   2     2128.27     2315.91    100.72 o 
  11   0   2     8150.73     7987.58    212.89 o 
  12   0   2      984.09     1103.64    103.88 o 
  13   0   2      186.21      248.37    107.29 o 
  14   0   2      150.22      199.18    154.18 o 
  15   0   2     7579.75     8007.59    372.08 o 
  16   0   2     3016.99     2963.54    352.05 o 
  17   0   2      894.85      710.53    208.59 o 
  18   0   2      173.88       21.97    184.35 o 
 -18   1   2       94.29      281.76    140.26 o 
 -17   1   2      135.06       77.16    121.87 o 
 -16   1   2      322.79      343.91    124.12 o 
 -15   1   2     2824.75     3018.64    180.82 o 
 -14   1   2     4626.57     4757.09    177.44 o 
 -13   1   2     1177.49     1190.18     82.53 o 
 -12   1   2     7009.59     7070.79    162.86 o 
 -11   1   2    14122.04    14178.28    231.54 o 
 -10   1   2    13006.01    12594.77    206.34 o 
  -9   1   2     4849.88     4229.52    120.03 o 
  -8   1   2     1804.35     1887.88     58.80 o 
  -7   1   2    56425.66    53849.69    492.14 o 
  -6   1   2     2321.27     2914.15     59.28 o 
  -5   1   2    99440.59   101350.30    784.22 o 
  -4   1   2    65119.49    65960.98    516.56 o 
  -3   1   2    26472.17    28152.44    229.59 o 
  -2   1   2    25811.72    25121.96    212.63 o 
  -1   1   2    91052.48   115103.79   1338.83 o 
   0   1   2   326512.72   126177.14   3626.60 o 
   1   1   2      287.23     2758.95     54.16 o 
   2   1   2    63440.55    75537.26    775.63 o 
   3   1   2      317.27      104.58     15.88 o 
   4   1   2    21987.66    23579.86    230.82 o 
   5   1   2      851.77     1120.84     36.79 o 
   6   1   2     2814.70     2730.97     60.04 o 
   7   1   2     3552.54     3440.64     73.02 o 
   8   1   2     1831.37     2046.02     58.13 o 
   9   1   2     2237.35     2249.66     65.83 o 
  10   1   2     1894.15     1839.01     68.81 o 
  11   1   2     1886.81     1758.26     78.17 o 
  12   1   2      307.50      400.71     60.38 o 
  13   1   2      618.64      527.38     92.06 o 
  14   1   2      145.44      173.62    102.93 o 
  15   1   2     2036.73     2280.03    163.16 o 
  16   1   2     6811.10     7291.27    264.15 o 
  17   1   2     2490.87     2579.88    183.97 o 
  18   1   2      146.18      278.65    135.55 o 
 -18   2   2       10.81       45.81    155.75 o 
 -17   2   2      278.23      354.35    153.29 o 
 -16   2   2     1001.18     1187.01    206.39 o 
 -15   2   2      358.73      526.23    121.57 o 
 -14   2   2     1113.09      992.39    123.17 o 
 -13   2   2     3332.19     3315.95    113.95 o 
 -12   2   2      294.84      344.90     61.08 o 
 -11   2   2     8760.13     8351.30    158.81 o 
 -10   2   2     4051.29     4222.97    117.14 o 
  -9   2   2      430.43      417.69     48.78 o 
  -8   2   2      541.53      535.45     43.34 o 
  -7   2   2     3075.33     2895.67     67.34 o 
  -6   2   2    10605.41    11302.93    135.25 o 
  -5   2   2    25614.21    23682.72    343.68 o 
  -4   2   2     4734.64     5244.63     69.22 o 
  -3   2   2    16493.85    16411.99    151.06 o 
  -2   2   2     1505.99     1666.57     34.24 o 
  -1   2   2    16444.34    13821.88    381.83 o 
   0   2   2     1069.83     4321.02    196.11 o 
   1   2   2    47022.61    40083.51    418.21 o 
   2   2   2    38331.58    47473.27    533.11 o 
   3   2   2     5144.23     4545.15     60.00 o 
   4   2   2      184.82      124.61     16.97 o 
   5   2   2    37593.51    40454.81    383.17 o 
   6   2   2    21204.27    19744.73    211.69 o 
   7   2   2      341.51      317.72     33.40 o 
   8   2   2     4948.45     4688.66     91.77 o 
   9   2   2     1297.12     1255.66     53.85 o 
  10   2   2     1954.11     1961.28     71.13 o 
  11   2   2     6357.74     6110.44    131.30 o 
  12   2   2    10529.83    11051.42    204.04 o 
  13   2   2     2994.67     3373.63    131.00 o 
  14   2   2     1423.33     1467.07    138.12 o 
  15   2   2     1424.34     1419.15    142.63 o 
  16   2   2      191.59      281.04    122.71 o 
  17   2   2       73.28       72.07    122.19 o 
  18   2   2       21.34       59.85    125.96 o 
 -18   3   2        1.41       -3.07    119.54 o 
 -17   3   2      502.08      552.95    138.81 o 
 -16   3   2       80.55      -55.76    112.44 o 
 -15   3   2     1057.72     1262.97    140.81 o 
 -14   3   2     1339.88     1416.56    134.65 o 
 -13   3   2      421.48      205.57     74.13 o 
 -12   3   2     1291.74     1350.37     79.95 o 
 -11   3   2     3355.74     3637.84    107.16 o 
 -10   3   2     1872.25     2019.00     80.10 o 
  -9   3   2     2123.88     2014.47     71.12 o 
  -8   3   2    15295.01    15895.88    198.14 o 
  -7   3   2    10139.43    10130.46    139.22 o 
  -6   3   2    20550.29    19844.31    206.42 o 
  -5   3   2    62816.18    60717.75    594.10 o 
  -4   3   2   123778.12   130529.30   1029.52 o 
  -3   3   2     5170.01     4734.22     66.21 o 
  -2   3   2      214.43      646.22     29.77 o 
  -1   3   2    84356.30    73040.67    977.18 o 
   0   3   2     6085.56    12563.99    220.52 o 
   1   3   2    40796.45    62673.36    638.76 o 
   2   3   2    36610.05    55763.80    671.00 o 
   3   3   2    63478.39    56574.15    583.01 o 
   4   3   2        1.35       -3.33     17.19 o 
   5   3   2    33655.41    31902.19    294.22 o 
   6   3   2    51898.54    51343.91    459.65 o 
   7   3   2     1406.67     1308.68     48.28 o 
   8   3   2      972.26      787.30     48.60 o 
   9   3   2     7728.77     7118.91    128.91 o 
  10   3   2    12016.26    12763.50    190.70 o 
  11   3   2     2949.48     2724.67     99.92 o 
  12   3   2      132.72       14.30     58.11 o 
  13   3   2       85.17       51.83     70.53 o 
  14   3   2     1002.80      918.70    132.89 o 
  15   3   2      838.46     1089.60    134.85 o 
  16   3   2       67.28      227.01    118.72 o 
  17   3   2      393.10      235.93    127.00 o 
  18   3   2      356.10      229.81    165.01 o 
 -18   4   2      414.00      409.37    170.21 o 
 -17   4   2     2027.38     1993.10    178.83 o 
 -16   4   2     2396.35     2565.16    178.89 o 
 -15   4   2        4.40      -31.16    117.25 o 
 -14   4   2      201.62      131.18    120.81 o 
 -13   4   2       85.32       43.47     75.70 o 
 -12   4   2      334.17      383.77     68.89 o 
 -11   4   2       18.82       89.08     54.55 o 
 -10   4   2     1486.72     1455.46     79.41 o 
  -9   4   2    19952.09    19725.56    266.57 o 
  -8   4   2    38199.01    35609.41    391.05 o 
  -7   4   2    11274.48    11500.25    152.86 o 
  -6   4   2     2638.92     2969.77     67.57 o 
  -5   4   2     6222.38     5946.68     90.67 o 
  -4   4   2    82899.67    80274.22    731.57 o 
  -3   4   2    31164.29    33878.41    340.03 o 
  -2   4   2       55.62       82.13     22.46 o 
  -1   4   2    10767.63     9510.00    164.28 o 
   0   4   2    19190.03    20610.08    270.18 o 
   1   4   2    10538.84    10058.29    129.36 o 
   2   4   2    30234.79    28757.88    340.42 o 
   3   4   2    60482.70    65883.52    673.30 o 
   4   4   2    37980.10    37725.05    377.78 o 
   5   4   2     1327.85     1329.86     45.16 o 
   6   4   2       24.31       34.25     23.64 o 
   7   4   2     5232.71     5995.33    111.45 o 
   8   4   2     4127.52     4472.97     95.18 o 
   9   4   2     1096.50     1028.95     63.25 o 
  10   4   2     1130.05     1267.11     66.63 o 
  11   4   2     7259.67     7581.48    157.98 o 
  12   4   2     5855.72     6408.75    170.21 o 
  13   4   2      596.13      340.39     94.46 o 
  14   4   2        6.44     -115.46    115.46 o 
  15   4   2       68.77      148.16    104.13 o 
  16   4   2     1072.42     1100.81    144.20 o 
  17   4   2      121.03      215.61    153.33 o 
  18   4   2      484.58      477.16    163.66 o 
 -18   5   2     1727.00     1612.48    211.22 o 
 -17   5   2      438.27      699.87    172.27 o 
 -16   5   2       89.44      103.82    113.64 o 
 -15   5   2      939.91      891.09    169.43 o 
 -14   5   2      533.48      435.61    114.35 o 
 -13   5   2     1483.46     1630.98    144.31 o 
 -12   5   2     4079.69     4355.94    131.49 o 
 -11   5   2     2207.62     2149.87     96.37 o 
 -10   5   2    17142.02    17791.49    262.09 o 
  -9   5   2     2819.64     3174.54    180.79 o 
  -8   5   2    10873.71    10863.10    154.11 o 
  -7   5   2    40029.53    40600.13    402.39 o 
  -6   5   2     6711.97     6827.67    106.12 o 
  -5   5   2      151.97      151.68     26.20 o 
  -4   5   2       56.21       59.91     23.88 o 
  -3   5   2    22706.63    22456.17    241.75 o 
  -2   5   2   139350.52   157532.50   1657.07 o 
  -1   5   2    26626.14    21932.11    245.18 o 
   0   5   2     8161.35     7812.71    130.24 o 
   1   5   2     7025.91     7295.28    107.82 o 
   2   5   2     1935.74     1965.43     58.53 o 
   3   5   2     4764.65     5222.79    100.26 o 
   4   5   2    16998.20    18521.11    211.66 o 
   5   5   2    74985.67    73869.20    713.74 o 
   6   5   2     8938.95     8623.80    163.29 o 
   7   5   2      225.29      222.92     35.19 o 
   8   5   2    25822.88    25150.34    290.58 o 
   9   5   2    39199.82    39463.38    460.13 o 
  10   5   2    17202.46    17165.62    272.10 o 
  11   5   2     1761.67     1539.97    126.56 o 
  12   5   2     1056.89      916.41     95.98 o 
  13   5   2      399.29      572.11     92.30 o 
  14   5   2     1839.53     1689.62    174.23 o 
  15   5   2      865.66      743.05    154.31 o 
  16   5   2      190.34      316.56    146.98 o 
  17   5   2      636.15      272.13    156.19 o 
  18   5   2     1536.20     1472.96    216.25 o 
 -18   6   2     1466.88     1245.21    259.39 o 
 -17   6   2     2327.36     2628.10    303.91 o 
 -16   6   2      404.68      411.57    158.95 o 
 -15   6   2      216.18      204.66    212.16 o 
 -14   6   2       43.89      177.03    108.25 o 
 -13   6   2      678.81      665.97    112.88 o 
 -12   6   2       88.86      162.99     77.50 o 
 -11   6   2        2.27      -33.44     57.98 o 
 -10   6   2      790.02      774.70     68.00 o 
  -9   6   2    11909.22    12022.32    183.75 o 
  -8   6   2    83789.75    85547.75    791.40 o 
  -7   6   2    33995.61    33712.94    365.52 o 
  -6   6   2      545.82      495.58     40.78 o 
  -5   6   2     3743.79     3624.31     70.12 o 
  -4   6   2   121714.20   121621.21   1137.37 o 
  -3   6   2   116375.87   120547.98   1191.72 o 
  -2   6   2     6008.31     6369.79    224.65 o 
  -1   6   2    64589.14    66935.48    683.67 o 
   0   6   2    46280.38    49565.06    613.77 o 
   1   6   2    20080.26    17999.98    220.02 o 
   2   6   2    10217.69     9508.17    148.20 o 
   3   6   2      321.13      202.47     30.71 o 
   4   6   2      416.00      231.62     34.49 o 
   5   6   2      266.22      190.77     29.17 o 
   6   6   2      103.11       61.15     28.51 o 
   7   6   2     1307.68     1293.25     70.92 o 
   8   6   2      469.95      551.10     58.16 o 
   9   6   2     5753.36     5607.74    123.63 o 
  10   6   2     1512.37     1581.44    104.73 o 
  11   6   2     2340.78     2334.50    118.43 o 
  12   6   2     3457.31     3503.11    144.83 o 
  13   6   2      286.77      378.70    128.86 o 
  14   6   2       11.61      -25.70    117.18 o 
  15   6   2      337.84      197.11    133.14 o 
  16   6   2      345.49      -18.80    211.98 o 
  17   6   2      181.32      -18.95    153.01 o 
 -17   7   2       94.99       -4.78    148.76 o 
 -16   7   2      335.22      406.87    179.93 o 
 -15   7   2      137.68       17.10    155.13 o 
 -14   7   2     2238.11     2031.07    187.10 o 
 -13   7   2     2815.80     2540.73    155.79 o 
 -12   7   2        0.46      -57.09     81.45 o 
 -11   7   2        6.71      -65.59     65.59 o 
 -10   7   2     2936.07     2851.85    145.90 o 
  -9   7   2      801.78      893.23     83.70 o 
  -8   7   2        8.93       -7.13     39.34 o 
  -7   7   2    11112.92    10927.78    159.67 o 
  -6   7   2     6836.11     7138.67    112.63 o 
  -5   7   2      859.39     1034.50     45.69 o 
  -4   7   2      804.11      635.73     43.65 o 
  -3   7   2    28469.71    31630.61    354.14 o 
  -2   7   2    39017.72    38026.20    414.79 o 
  -1   7   2      364.39      422.09     33.40 o 
   0   7   2     4102.88     4533.48    327.58 o 
   1   7   2      589.07      696.36     39.80 o 
   2   7   2    26916.41    26835.06    339.57 o 
   3   7   2     8346.71     8831.00    138.40 o 
   4   7   2    21925.84    22334.67    276.63 o 
   5   7   2    63326.86    63974.66    594.91 o 
   6   7   2     3746.64     3367.08    116.43 o 
   7   7   2      173.51      121.69     39.91 o 
   8   7   2     6831.08     7222.18    135.90 o 
   9   7   2     7503.07     8406.08    169.36 o 
  10   7   2     1828.66     1893.66    111.29 o 
  11   7   2     1356.16     1251.42    119.04 o 
  12   7   2     4991.58     4975.00    229.60 o 
  13   7   2     1030.19     1218.78    152.90 o 
  14   7   2     2305.47     2191.55    187.99 o 
  15   7   2     1075.95     1405.31    176.60 o 
  16   7   2      100.05      130.91    140.84 o 
  17   7   2      191.25      787.02    175.40 o 
 -17   8   2        6.89        8.24    166.63 o 
 -16   8   2      275.18       73.83    143.37 o 
 -15   8   2      790.91      534.87    160.44 o 
 -14   8   2     6792.42     6914.43    288.60 o 
 -13   8   2     1276.37     1539.31    173.89 o 
 -12   8   2    11675.18    11644.46    502.94 o 
 -11   8   2     5099.89     5616.15    194.59 o 
 -10   8   2     1631.19     1837.23    109.21 o 
  -9   8   2     1768.60     1964.28    107.57 o 
  -8   8   2     3583.82     4164.58    111.71 o 
  -7   8   2    13233.79    12641.16    169.25 o 
  -6   8   2     3107.17     3554.41     83.98 o 
  -5   8   2     7362.38     8071.58    138.78 o 
  -4   8   2    30467.34    30859.80    336.03 o 
  -3   8   2      345.88      264.54     37.25 o 
  -2   8   2    38998.72    38604.51    426.02 o 
  -1   8   2    38538.94    37258.22    410.67 o 
   0   8   2      801.87      504.23     40.33 o 
   1   8   2    10909.51    10285.88    155.15 o 
   2   8   2     9581.63     7974.72    143.61 o 
   3   8   2    90966.75    89935.12    931.39 o 
   4   8   2    10050.41    10321.85    177.64 o 
   5   8   2      419.51      368.27     42.47 o 
   6   8   2     7546.63     8082.03    127.69 o 
   7   8   2     3770.35     3803.53     94.89 o 
   8   8   2     1347.19     1468.50     76.71 o 
   9   8   2     3454.46     3416.52    170.97 o 
  10   8   2       32.15      -13.84     77.75 o 
  11   8   2      192.03      309.33    111.88 o 
  12   8   2      352.05      366.87    121.46 o 
  13   8   2     8438.83     8966.17    320.41 o 
  14   8   2     2862.29     2661.04    205.58 o 
  15   8   2      416.44      345.99    150.30 o 
  16   8   2      360.91      312.37    170.93 o 
  17   8   2      452.51      266.22    266.98 o 
 -17   9   2     1392.27     1668.28    214.60 o 
 -16   9   2       22.31      -57.88    199.58 o 
 -15   9   2      166.31      218.54    148.97 o 
 -14   9   2     1536.46     1408.05    203.51 o 
 -13   9   2    10854.70    11525.62    362.97 o 
 -12   9   2     9844.13     9936.32    328.44 o 
 -11   9   2      385.10      643.30    125.55 o 
 -10   9   2        8.78       26.90     94.55 o 
  -9   9   2     8992.47     9922.86    193.88 o 
  -8   9   2     9644.26     9402.45    166.00 o 
  -7   9   2       37.18       99.26     39.18 o 
  -6   9   2      690.75      650.07     48.47 o 
  -5   9   2     1534.67     1476.33     64.33 o 
  -4   9   2     1382.56     1173.39     86.14 o 
  -3   9   2     1702.75     1836.19     69.33 o 
  -2   9   2     4010.57     3994.37    117.63 o 
  -1   9   2    10437.00    10474.07    154.70 o 
   0   9   2     7252.59     6172.77    110.11 o 
   1   9   2     9863.73    10980.43    191.50 o 
   2   9   2     6663.60     6742.05    137.73 o 
   3   9   2     1575.29     1631.97     65.46 o 
   4   9   2     3579.90     3495.87    100.92 o 
   5   9   2     1184.12     1066.88     60.17 o 
   6   9   2      959.36      823.94     57.78 o 
   7   9   2     1996.04     2005.49     85.43 o 
   8   9   2     6164.17     6234.37    168.24 o 
   9   9   2     3645.85     3658.63    161.54 o 
  10   9   2     2400.59     2240.03    139.25 o 
  11   9   2     2364.36     2567.93    176.77 o 
  12   9   2     1522.39     1595.31    163.80 o 
  13   9   2      731.88     1036.89    167.33 o 
  14   9   2     2694.98     2748.05    243.28 o 
  15   9   2     4554.85     5007.65    325.83 o 
  16   9   2      224.76      312.32    151.56 o 
  17   9   2      103.51      127.14    152.36 o 
 -16  10   2       74.03       28.72    144.45 o 
 -15  10   2       11.71        5.91    132.37 o 
 -14  10   2     3134.80     3077.82    353.77 o 
 -13  10   2     2109.84     2231.19    192.29 o 
 -12  10   2     3222.31     3160.23    269.19 o 
 -11  10   2     1323.69     1243.11    149.51 o 
 -10  10   2     5009.71     5403.51    314.27 o 
  -9  10   2     1442.22     1326.80    116.18 o 
  -8  10   2    14273.33    14185.42    281.64 o 
  -7  10   2    13993.87    13521.02    193.53 o 
  -6  10   2     5738.73     5472.29    119.23 o 
  -5  10   2    16257.89    16592.58    233.47 o 
  -4  10   2     3159.58     3173.83     88.92 o 
  -3  10   2      123.01      156.34     44.44 o 
  -2  10   2     2691.91     2432.23     75.19 o 
  -1  10   2     5423.00     6002.45    122.16 o 
   0  10   2    20788.49    21157.13    265.75 o 
   1  10   2    38352.66    37267.71    420.01 o 
   2  10   2    58128.16    56729.59    731.81 o 
   3  10   2    13700.26    13942.02    242.11 o 
   4  10   2     9632.73     9709.64    179.37 o 
   5  10   2      435.59      469.18     59.39 o 
   6  10   2    41084.27    41465.64    486.57 o 
   7  10   2    30249.13    31215.40    424.92 o 
   8  10   2      514.90      412.57     88.91 o 
   9  10   2     9887.56     9442.24    255.80 o 
  10  10   2     2032.70     1937.19    151.86 o 
  11  10   2     1401.46     1567.91    160.35 o 
  12  10   2      369.99      366.50    129.39 o 
  13  10   2     1839.27     1789.13    260.63 o 
  14  10   2     2632.13     2151.20    198.69 o 
  15  10   2      562.90      540.68    156.04 o 
  16  10   2        9.91      152.38    146.01 o 
 -16  11   2      374.43      540.23    207.61 o 
 -15  11   2      199.71       18.28    142.01 o 
 -14  11   2     1590.09     1518.81    185.12 o 
 -13  11   2     3230.52     2996.93    211.06 o 
 -12  11   2     2870.98     2685.44    270.27 o 
 -11  11   2     1572.02     1785.00    169.63 o 
 -10  11   2     1775.00     1972.40    160.83 o 
  -9  11   2     3147.97     2976.97    174.02 o 
  -8  11   2     6190.10     6063.17    183.39 o 
  -7  11   2     4274.47     4563.52    156.03 o 
  -6  11   2     6023.59     5743.09    168.04 o 
  -5  11   2     2571.76     2707.02    101.31 o 
  -4  11   2     1313.51     1662.38     72.35 o 
  -3  11   2      131.62       82.35     29.48 o 
  -2  11   2       82.17       40.43     45.19 o 
  -1  11   2    15987.76    16559.58    227.35 o 
   0  11   2    38562.81    37209.48    427.83 o 
   1  11   2     3115.85     3214.65     90.36 o 
   2  11   2     7184.10     7502.16    168.89 o 
   3  11   2     2830.84     3029.86    100.98 o 
   4  11   2     3259.23     3030.48    103.37 o 
   5  11   2     8140.88     8438.12    177.07 o 
   6  11   2     8276.40     7874.77    158.85 o 
   7  11   2     2394.43     2296.93    119.36 o 
   8  11   2     7032.02     6261.38    237.03 o 
   9  11   2     1002.55      983.58    128.52 o 
  10  11   2     4723.02     4494.31    219.32 o 
  11  11   2     4719.85     5364.06    246.12 o 
  12  11   2       28.85      194.76    125.98 o 
  13  11   2      214.98      235.76    130.56 o 
  14  11   2      352.27      280.32    145.57 o 
  15  11   2     2187.79     2114.02    352.19 o 
  16  11   2      951.28      813.70    285.14 o 
 -16  12   2       11.12      260.71    164.14 o 
 -15  12   2      290.54      453.81    168.32 o 
 -14  12   2     1618.49     1520.37    217.21 o 
 -13  12   2      146.96      331.66    140.89 o 
 -12  12   2      352.86      141.96    124.38 o 
 -11  12   2     1969.86     1720.55    169.85 o 
 -10  12   2      235.49      412.84    143.16 o 
  -9  12   2     1191.51     1154.88    151.39 o 
  -8  12   2       38.11       83.23     82.63 o 
  -7  12   2     1455.28     1631.29     98.22 o 
  -6  12   2     2259.86     2195.65    106.60 o 
  -5  12   2      248.12      337.76     71.94 o 
  -4  12   2       66.19       96.53     58.98 o 
  -3  12   2     2478.45     2307.92     94.51 o 
  -2  12   2     6697.50     6599.87    162.03 o 
  -1  12   2      114.13       48.50     55.11 o 
   0  12   2      212.42      184.43     47.50 o 
   1  12   2    12252.87    11855.27    226.56 o 
   2  12   2    12464.76    13093.42    243.85 o 
   3  12   2     9205.52     9152.76    181.55 o 
   4  12   2     5252.72     5143.45    137.14 o 
   5  12   2      941.52     1064.64     79.71 o 
   6  12   2     1431.72     1509.95    126.20 o 
   7  12   2      571.39      624.06     88.64 o 
   8  12   2      672.12      743.67    120.23 o 
   9  12   2     1233.63     1154.89    143.34 o 
  10  12   2       23.69      -52.71    130.08 o 
  11  12   2      459.66      497.02    165.60 o 
  12  12   2     1782.81     1612.56    171.79 o 
  13  12   2     1264.95      974.04    167.71 o 
  14  12   2      101.28     -121.73    121.73 o 
  15  12   2      484.97      479.68    158.60 o 
  16  12   2       73.60        3.26    146.37 o 
 -15  13   2       70.49       62.99    176.07 o 
 -14  13   2      289.32      285.91    149.33 o 
 -13  13   2       25.84     -118.27    118.27 o 
 -12  13   2     1038.18      835.39    153.65 o 
 -11  13   2     2277.65     2199.49    186.01 o 
 -10  13   2       65.22      103.28    119.89 o 
  -9  13   2     2351.49     2262.35    225.42 o 
  -8  13   2      138.63       41.44     87.17 o 
  -7  13   2     4527.77     4676.75    186.80 o 
  -6  13   2     3415.37     3508.65    128.75 o 
  -5  13   2      804.56      888.25     82.75 o 
  -4  13   2     9168.50     8877.47    190.85 o 
  -3  13   2     4974.35     4408.94    160.98 o 
  -2  13   2        0.70      -44.06     44.06 o 
  -1  13   2      868.86      884.05     66.35 o 
   0  13   2       12.06       32.35     55.62 o 
   1  13   2     1683.68     1755.42     97.89 o 
   2  13   2     2890.73     2692.33    124.89 o 
   3  13   2     1711.52     1842.69     93.21 o 
   4  13   2     1416.82     1506.75     88.53 o 
   5  13   2     9610.37    10290.53    233.44 o 
   6  13   2     9594.13    10146.26    234.42 o 
   7  13   2      829.12      899.71    161.32 o 
   8  13   2      393.21      467.68    122.69 o 
   9  13   2      173.23      146.74    155.65 o 
  10  13   2     2558.32     2332.52    179.28 o 
  11  13   2     2085.91     1867.35    176.03 o 
  12  13   2      138.61      309.67    132.87 o 
  13  13   2      124.04       56.02    124.21 o 
  14  13   2       25.59      239.97    190.70 o 
  15  13   2       86.47     -138.46    138.46 o 
 -15  14   2       31.56      245.88    156.63 o 
 -14  14   2      457.87      427.58    154.03 o 
 -13  14   2        7.04       12.40    134.26 o 
 -12  14   2      463.73      150.09    135.32 o 
 -11  14   2      111.53      222.68    132.64 o 
 -10  14   2     2359.26     2202.30    183.59 o 
  -9  14   2     5968.26     5782.52    219.65 o 
  -8  14   2     1011.38     1181.69    125.15 o 
  -7  14   2      475.20      506.59     98.69 o 
  -6  14   2     3278.09     3339.25    245.35 o 
  -5  14   2     4813.62     4667.62    147.70 o 
  -4  14   2     4819.74     4852.43    148.14 o 
  -3  14   2       32.56        0.50     37.93 o 
  -2  14   2        0.29        1.05     63.09 o 
  -1  14   2       26.99       26.02     75.28 o 
   0  14   2       13.03      -54.96     58.95 o 
   1  14   2      536.49      469.87     71.70 o 
   2  14   2     1007.10     1027.12     89.86 o 
   3  14   2      377.47      381.48     67.45 o 
   4  14   2     2275.06     2378.03    106.92 o 
   5  14   2     1792.79     1840.44    111.12 o 
   6  14   2      854.09      812.70    104.64 o 
   7  14   2     3908.12     3929.90    172.86 o 
   8  14   2       13.49       42.15     94.87 o 
   9  14   2     2536.00     3029.17    196.04 o 
  10  14   2      171.59       94.03    116.84 o 
  11  14   2     3122.27     3207.99    212.96 o 
  12  14   2     2835.12     2912.57    216.56 o 
  13  14   2        2.05     -125.86    125.86 o 
  14  14   2      233.79      528.87    161.95 o 
  15  14   2       87.75       49.02    195.41 o 
 -14  15   2      146.59      233.03    206.06 o 
 -13  15   2     4114.88     4188.29    258.89 o 
 -12  15   2     1345.60     1182.60    179.14 o 
 -11  15   2     1325.96     1587.26    180.94 o 
 -10  15   2     2892.94     2946.66    202.14 o 
  -9  15   2      439.59      524.22    118.63 o 
  -8  15   2     5640.59     6249.26    226.76 o 
  -7  15   2     2370.65     2275.61    168.79 o 
  -6  15   2      323.67      166.38     87.67 o 
  -5  15   2     1355.96     1282.41    102.47 o 
  -4  15   2      934.81      969.44     87.89 o 
  -3  15   2      358.54      191.66     61.18 o 
  -2  15   2      765.27      742.98    101.46 o 
  -1  15   2     4450.99     4453.73    178.11 o 
   0  15   2     1023.38     1286.02    115.77 o 
   1  15   2     1008.87     1130.69    151.56 o 
   2  15   2     1351.71     1122.63     93.68 o 
   3  15   2       10.85      -72.14     72.14 o 
   4  15   2      196.84       69.68     77.98 o 
   5  15   2     4044.59     3887.78    183.04 o 
   6  15   2     7494.13     7126.25    225.37 o 
   7  15   2      874.55      842.00    194.86 o 
   8  15   2      341.58      316.18    104.08 o 
   9  15   2     2496.95     2684.63    193.52 o 
  10  15   2    11507.76    11815.21    757.10 o 
  11  15   2      878.65      854.49    208.71 o 
  12  15   2     1033.24     1516.44    248.83 o 
  13  15   2       12.04     -134.87    150.93 o 
  14  15   2     1699.56     2128.72    294.81 o 
 -13  16   2      224.03      546.21    181.42 o 
 -12  16   2     1354.71     1642.91    190.41 o 
 -11  16   2      510.71      562.46    154.53 o 
 -10  16   2     1376.73     1368.93    174.18 o 
  -9  16   2     5133.67     5684.16    231.06 o 
  -8  16   2     2221.60     2228.83    153.85 o 
  -7  16   2       10.84      -87.00     87.00 o 
  -6  16   2      429.96      376.78    100.84 o 
  -5  16   2     3397.29     3493.08    164.70 o 
  -4  16   2     2083.59     2242.28    121.71 o 
  -3  16   2     2550.21     2770.67    176.53 o 
  -2  16   2     7079.55     6519.13    220.27 o 
  -1  16   2      969.65     1051.80    128.86 o 
   0  16   2       60.77      -32.03     92.63 o 
   1  16   2      190.41      195.85     76.35 o 
   2  16   2       29.48      -22.36     90.96 o 
   3  16   2     1786.95     1637.87    121.33 o 
   4  16   2      516.58      788.37    111.50 o 
   5  16   2      161.43      182.70     87.58 o 
   6  16   2      391.73      374.65    101.67 o 
   7  16   2     2095.84     2157.57    150.46 o 
   8  16   2       23.93     -111.45    111.45 o 
   9  16   2      498.44      584.25    144.63 o 
  10  16   2      232.38      456.28    150.34 o 
  11  16   2     3630.66     3587.45    391.08 o 
  12  16   2      607.47      443.60    159.30 o 
  13  16   2      862.53     1164.83    203.13 o 
 -13  17   2      898.14     1034.19    310.01 o 
 -12  17   2      247.26      422.34    208.82 o 
 -11  17   2     1139.54     1150.71    177.43 o 
 -10  17   2       88.92      260.53    157.69 o 
  -9  17   2     1445.79     1957.45    162.97 o 
  -8  17   2      516.25      505.96    131.03 o 
  -7  17   2       64.89      195.04    104.44 o 
  -6  17   2       75.33      199.59     95.40 o 
  -5  17   2      775.22      753.56    149.86 o 
  -4  17   2     1839.31     1365.42    144.12 o 
  -3  17   2      528.23      161.18    189.16 o 
  -2  17   2       34.05      164.98    106.74 o 
  -1  17   2      615.22      812.37    111.78 o 
   0  17   2      326.96      366.68    129.68 o 
   1  17   2      891.64     1201.56    328.86 o 
   2  17   2     1523.83     1255.76    279.16 o 
   3  17   2      226.38      351.30    115.44 o 
   4  17   2      429.05      420.33    100.61 o 
   5  17   2     3368.99     3319.66    191.20 o 
   6  17   2     6106.90     6055.47    355.89 o 
   7  17   2      129.10      325.38    110.55 o 
   8  17   2      316.59      421.27    118.79 o 
   9  17   2      275.65       84.23    155.00 o 
  10  17   2     3252.07     3439.19    231.88 o 
  11  17   2     1415.70     1489.11    191.61 o 
  12  17   2      142.49      208.37    178.33 o 
  13  17   2       11.84     -236.14    236.14 o 
 -12  18   2        2.84     -143.67    143.67 o 
 -11  18   2       17.49      434.12    158.08 o 
 -10  18   2      682.23      685.01    167.76 o 
  -9  18   2        3.57      -49.01    126.69 o 
  -8  18   2     1501.97     1467.85    150.39 o 
  -7  18   2        0.83       59.82    106.28 o 
  -6  18   2     2461.61     2227.34    224.78 o 
  -5  18   2     2065.69     1904.20    173.51 o 
  -4  18   2       26.66      276.76    116.40 o 
  -3  18   2     1451.45     1713.52    200.85 o 
  -2  18   2      221.05      373.52    148.74 o 
  -1  18   2      377.07      548.28    192.23 o 
   0  18   2      307.30      167.70    215.41 o 
   1  18   2      109.07      181.22    137.23 o 
   2  18   2      561.99      701.07    168.67 o 
   3  18   2      160.12      316.70    119.46 o 
   4  18   2     1608.27     1562.02    270.12 o 
   5  18   2     1322.49     1630.27    136.81 o 
   6  18   2      166.33       92.92    100.54 o 
   7  18   2      632.18      595.51    121.47 o 
   8  18   2       29.52       26.30    114.90 o 
   9  18   2      261.56       83.36    131.97 o 
  10  18   2      701.41      654.16    165.55 o 
  11  18   2       20.67     -141.69    141.69 o 
  12  18   2      622.98      393.95    369.72 o 
 -11  19   2       83.31       91.60    155.49 o 
 -10  19   2      105.50      103.65    144.15 o 
  -9  19   2      217.29      336.70    134.19 o 
  -8  19   2      263.17       63.74    143.52 o 
  -7  19   2     1903.89     2008.98    193.07 o 
  -6  19   2       42.77      138.46    131.55 o 
  -5  19   2     1413.39     1341.43    165.70 o 
  -4  19   2     1090.26     1058.71    153.75 o 
  -3  19   2       95.12       93.78    144.88 o 
  -2  19   2      570.78      785.08    261.66 o 
  -1  19   2      129.10      334.59    153.99 o 
   0  19   2      957.39      906.72    278.03 o 
   1  19   2       26.70      147.02    148.67 o 
   2  19   2      227.79      488.38    167.63 o 
   3  19   2      129.79      -37.60    117.52 o 
   4  19   2      585.34      570.80    137.08 o 
   5  19   2       41.95      128.51    132.45 o 
   6  19   2        5.38       -9.76    122.27 o 
   7  19   2       24.89      -58.87    103.93 o 
   8  19   2       41.44       81.39    176.11 o 
   9  19   2       27.40      142.50    143.50 o 
  10  19   2       92.43      339.54    154.29 o 
  11  19   2        0.90       11.78    153.32 o 
 -10  20   2      384.18       48.31    311.29 o 
  -9  20   2      556.13      632.61    188.03 o 
  -8  20   2       30.02       48.91    150.32 o 
  -7  20   2        7.96       16.79    137.86 o 
  -6  20   2       20.89        4.46    146.22 o 
  -5  20   2      648.93      881.73    164.50 o 
  -4  20   2     2167.65     2453.37    250.63 o 
  -3  20   2      933.28     1094.78    165.74 o 
  -2  20   2      491.91      744.52    265.06 o 
  -1  20   2      152.74        6.59    149.49 o 
   0  20   2     2509.85     1858.05    398.03 o 
   1  20   2     4254.92     4004.64    281.92 o 
   2  20   2     1751.72     2141.92    224.94 o 
   3  20   2      107.65       25.85    123.11 o 
   4  20   2      569.79      259.81    133.36 o 
   5  20   2      115.04      236.20    135.68 o 
   6  20   2     2180.71     2846.07    215.76 o 
   7  20   2     1343.65     1121.53    173.52 o 
   8  20   2        3.32       74.44    141.05 o 
   9  20   2      425.40      450.38    197.59 o 
  10  20   2       90.20      205.17    198.42 o 
  -8  21   2      589.12      311.54    167.03 o 
  -7  21   2        7.62      -75.83    140.74 o 
  -6  21   2      368.81      394.53    158.32 o 
  -5  21   2        7.81      172.91    139.04 o 
  -4  21   2      273.27      378.43    147.41 o 
  -3  21   2      882.44      790.64    160.06 o 
  -2  21   2        0.24      107.83    156.08 o 
  -1  21   2     1649.43     1323.50    319.67 o 
   0  21   2     1228.26      948.37    191.43 o 
   1  21   2      133.77      100.19    162.79 o 
   2  21   2      262.57       -4.70    126.65 o 
   3  21   2      850.23      851.57    154.11 o 
   4  21   2      131.55      278.18    139.43 o 
   5  21   2     3071.87     2837.48    387.66 o 
   6  21   2     1667.40     1227.89    332.16 o 
   7  21   2       46.22      453.58    274.20 o 
   8  21   2      297.42      138.42    280.41 o 
  -7  22   2        0.53       47.32    149.87 o 
  -6  22   2      204.95      105.21    148.33 o 
  -5  22   2      378.54      184.58    148.47 o 
  -4  22   2      343.01      330.59    153.80 o 
  -3  22   2       93.13      159.33    144.46 o 
  -2  22   2      200.27      220.80    177.56 o 
  -1  22   2      324.63      193.97    170.91 o 
   0  22   2      187.16     -128.48    221.83 o 
   1  22   2       74.88       76.57    240.74 o 
   2  22   2      107.40      288.24    268.63 o 
   3  22   2      501.56      705.14    299.04 o 
   4  22   2        7.45       79.36    263.72 o 
   5  22   2      102.90       91.18    261.54 o 
   6  22   2      271.60      349.13    281.03 o 
   7  22   2     1082.07      591.69    313.54 o 
  -4  23   2       26.92      -51.23    238.92 o 
  -3  23   2      312.31      210.77    234.20 o 
  -2  23   2       44.73      242.46    181.47 o 
  -1  23   2      911.57      727.23    301.42 o 
   0  23   2      843.56     1539.39    341.80 o 
   1  23   2       77.79      210.15    259.87 o 
   2  23   2     1601.29     1771.98    369.24 o 
   3  23   2      489.94      548.71    298.67 o 
   4  23   2      267.94     -112.85    259.26 o 
 -18   1   3       44.10      -73.53    125.05 o 
 -17   1   3      355.32      489.71    150.61 o 
 -16   1   3      236.74       61.15    115.76 o 
 -15   1   3     5805.07     5855.05    230.01 o 
 -14   1   3     3497.47     3443.22    179.35 o 
 -13   1   3     1977.03     1765.93     98.85 o 
 -12   1   3     4360.81     4353.20    120.65 o 
 -11   1   3      406.27      433.06     66.66 o 
 -10   1   3     5868.88     6136.46    129.64 o 
  -9   1   3    12272.37    12334.97    173.64 o 
  -8   1   3       34.01       18.41     30.44 o 
  -7   1   3     8046.45     8014.27    109.23 o 
  -6   1   3     4249.13     5291.52     77.13 o 
  -5   1   3      282.54       99.15     19.31 o 
  -4   1   3     6551.71    10703.60    108.76 o 
  -3   1   3     2696.82     3685.18     48.39 o 
  -2   1   3    74349.12    92330.34    673.05 o 
  -1   1   3     7418.84    15750.87    171.19 o 
   0   1   3    26539.85    20059.09   1606.59 o 
   1   1   3     6574.10     9312.49    141.68 o 
   2   1   3      232.29       26.97     10.14 o 
   3   1   3     6020.20     8124.26     91.62 o 
   4   1   3     3722.68     3659.01     57.06 o 
   5   1   3     1115.76     1252.64     41.23 o 
   6   1   3     1087.19     1155.53     49.73 o 
   7   1   3     4715.16     4982.25     86.69 o 
   8   1   3     3718.37     3700.99     85.58 o 
   9   1   3     3194.88     3178.62     76.13 o 
  10   1   3     1748.06     2067.81     71.44 o 
  11   1   3     1711.33     1760.17     72.49 o 
  12   1   3     9626.10     9683.17    205.90 o 
  13   1   3     5233.39     5552.70    212.84 o 
  14   1   3        3.62      -58.38     93.36 o 
  15   1   3      563.10      504.09    123.00 o 
  16   1   3      119.80       94.77    114.33 o 
  17   1   3      368.33      380.76    130.29 o 
  18   1   3     1146.98     1172.78    163.86 o 
 -18   2   3     1335.95     1378.51    166.01 o 
 -17   2   3        5.26       -9.00    111.81 o 
 -16   2   3     3399.03     3458.97    313.56 o 
 -15   2   3      854.74     1027.44    135.31 o 
 -14   2   3     5053.71     5319.79    211.19 o 
 -13   2   3     1678.97     1878.18    102.02 o 
 -12   2   3     2954.90     2932.36    111.04 o 
 -11   2   3    17333.92    17517.27    267.28 o 
 -10   2   3     5394.50     5374.49    146.64 o 
  -9   2   3     3230.36     3211.35    108.65 o 
  -8   2   3     3349.90     3258.24     83.37 o 
  -7   2   3    12223.35    11577.66    132.62 o 
  -6   2   3    62830.31    66714.05    538.19 o 
  -5   2   3     1552.91     1014.97     35.24 o 
  -4   2   3    15296.36    15633.50    145.96 o 
  -3   2   3     3395.02     3569.06     52.88 o 
  -2   2   3     1837.50     3283.31     47.50 o 
  -1   2   3     5308.46      351.99     26.85 o 
   0   2   3    34916.62    69026.67    921.80 o 
   1   2   3    41180.38    24200.64    241.15 o 
   2   2   3     5902.64     8543.57    117.04 o 
   3   2   3     7379.60     9076.96    105.56 o 
   4   2   3     1512.08     1074.90     30.93 o 
   5   2   3    16314.73    17154.25    182.11 o 
   6   2   3      837.26      812.07     35.52 o 
   7   2   3     7221.53     6865.14    104.61 o 
   8   2   3      138.08      130.31     33.17 o 
   9   2   3    16283.86    15792.50    198.59 o 
  10   2   3     2865.32     2847.78     81.60 o 
  11   2   3     6329.19     6313.54    132.33 o 
  12   2   3     3353.10     3310.27    123.62 o 
  13   2   3      797.61      904.89    102.14 o 
  14   2   3     3115.80     3468.42    256.90 o 
  15   2   3       34.15      216.84    111.95 o 
  16   2   3     1693.81     1780.22    231.09 o 
  17   2   3     1931.57     2142.04    176.78 o 
  18   2   3       34.48      298.80    133.62 o 
 -18   3   3      498.63      331.64    145.24 o 
 -17   3   3      521.94      451.56    134.76 o 
 -16   3   3       17.44        3.32    110.66 o 
 -15   3   3     5999.75     5812.15    282.90 o 
 -14   3   3     4086.74     4451.59    198.14 o 
 -13   3   3     2352.89     2020.99    102.15 o 
 -12   3   3     1999.15     1946.30     88.15 o 
 -11   3   3     5322.27     4821.46    134.02 o 
 -10   3   3    10840.05    11336.78    197.65 o 
  -9   3   3        9.08      -20.23     30.72 o 
  -8   3   3    14139.11    13012.35    175.76 o 
  -7   3   3     2452.31     2581.03     61.57 o 
  -6   3   3    48439.24    53562.68    459.85 o 
  -5   3   3     1065.46      916.73     35.91 o 
  -4   3   3      713.01      826.88     30.76 o 
  -3   3   3      621.56      611.03     29.04 o 
  -2   3   3     9127.71     9414.96    105.95 o 
  -1   3   3     3021.99     4274.20     79.23 o 
   0   3   3    11736.53     7314.15    109.00 o 
   1   3   3    44597.60    63990.68    606.35 o 
   2   3   3      866.92      227.63     19.79 o 
   3   3   3    40927.98    41380.65    475.36 o 
   4   3   3    33738.22    31634.39    319.75 o 
   5   3   3     1726.64     1566.11     37.68 o 
   6   3   3     2497.79     2119.61     52.54 o 
   7   3   3     1260.98     1370.45     48.15 o 
   8   3   3    34346.36    35589.57    363.42 o 
   9   3   3    61446.99    59103.66    605.12 o 
  10   3   3       42.81       62.28     50.10 o 
  11   3   3     2378.04     2364.45     85.73 o 
  12   3   3     2631.31     2899.18    117.99 o 
  13   3   3    18412.54    19191.24    354.10 o 
  14   3   3     2269.15     2456.68    156.20 o 
  15   3   3      558.29      478.24    118.76 o 
  16   3   3        3.08       61.34    111.67 o 
  17   3   3      975.77     1286.02    154.66 o 
  18   3   3      362.61      461.14    170.65 o 
 -18   4   3     1793.96     2201.21    187.44 o 
 -17   4   3      684.72      987.18    150.94 o 
 -16   4   3      157.94      249.48    191.70 o 
 -15   4   3      261.39      275.94    115.64 o 
 -14   4   3      206.73      278.41    105.91 o 
 -13   4   3      556.24      582.58    107.60 o 
 -12   4   3     1342.30     1579.82     91.46 o 
 -11   4   3     5170.91     5391.98    141.90 o 
 -10   4   3     1042.13     1028.80    101.81 o 
  -9   4   3     5275.50     5013.37    125.03 o 
  -8   4   3    16649.55    17916.62    229.24 o 
  -7   4   3    43648.49    42670.94    422.32 o 
  -6   4   3     1248.09     1196.29     44.90 o 
  -5   4   3     3278.57     2731.47     64.50 o 
  -4   4   3      390.01      277.34     25.53 o 
  -3   4   3     6119.25     6895.99    102.71 o 
  -2   4   3     2939.39     3732.48     70.57 o 
  -1   4   3     6588.01     8024.96    138.44 o 
   0   4   3    15894.55    17692.12    219.00 o 
   1   4   3     7749.42     4905.46     78.48 o 
   2   4   3    11716.36    18054.36    210.50 o 
   3   4   3      891.02      220.06     71.27 o 
   4   4   3     9953.36     9111.18    127.08 o 
   5   4   3    57385.75    58893.31    574.75 o 
   6   4   3     9504.03    10047.49    158.51 o 
   7   4   3    38461.54    37804.63    404.61 o 
   8   4   3     4441.89     4019.73     89.38 o 
   9   4   3    16142.80    15592.53    207.96 o 
  10   4   3    18261.05    17966.06    256.14 o 
  11   4   3      392.51      196.35     75.42 o 
  12   4   3     5248.42     5430.95    176.37 o 
  13   4   3      721.97      949.23     92.45 o 
  14   4   3     1259.87     1493.78    137.21 o 
  15   4   3      153.82       76.79    103.24 o 
  16   4   3      200.98       85.28    140.50 o 
  17   4   3        4.90      -18.22    133.58 o 
  18   4   3      196.39      249.47    164.16 o 
 -18   5   3       51.97       86.39    144.87 o 
 -17   5   3      288.61      510.43    232.17 o 
 -16   5   3      190.14      204.46    124.15 o 
 -15   5   3       53.20     -102.04    102.04 o 
 -14   5   3      898.52     1046.07    176.96 o 
 -13   5   3      936.28      805.73    113.59 o 
 -12   5   3     3139.10     3062.13    115.93 o 
 -11   5   3     1557.67     1494.82     85.47 o 
 -10   5   3     1000.66     1138.48     78.89 o 
  -9   5   3    15195.89    15489.03    273.23 o 
  -8   5   3    15312.76    16084.32    213.60 o 
  -7   5   3     2003.50     2148.52     68.24 o 
  -6   5   3    18270.08    18883.88    203.31 o 
  -5   5   3     8936.80     9877.05    139.61 o 
  -4   5   3    10628.74     9821.30    133.62 o 
  -3   5   3     5540.72     5175.86     93.78 o 
  -2   5   3    28779.64    33709.83    388.17 o 
  -1   5   3     2214.82     1586.92     62.05 o 
   0   5   3     1165.44      886.50     38.54 o 
   1   5   3      127.07      220.46     25.32 o 
   2   5   3     1108.96     1076.29     39.99 o 
   3   5   3     1090.06      895.64     42.65 o 
   4   5   3      406.72      221.03     26.48 o 
   5   5   3     3088.11     3430.01     68.08 o 
   6   5   3     1134.78     1465.40     50.14 o 
   7   5   3      320.64      350.85     36.65 o 
   8   5   3    13230.45    13693.66    235.83 o 
   9   5   3     7827.09     7887.11    147.49 o 
  10   5   3     2167.12     1953.08     92.50 o 
  11   5   3       69.28       -7.66     66.04 o 
  12   5   3      157.90       51.01     74.83 o 
  13   5   3     3757.17     3471.20    260.39 o 
  14   5   3       23.55      115.06     98.57 o 
  15   5   3     1355.77     1468.24    177.01 o 
  16   5   3       23.71        6.58    127.51 o 
  17   5   3      343.62      442.84    167.46 o 
  18   5   3       30.39      -52.94    149.23 o 
 -18   6   3        4.16      278.08    155.29 o 
 -17   6   3        4.28      -12.15    143.35 o 
 -16   6   3       72.59       36.50    186.75 o 
 -15   6   3     1110.85     1085.31    136.31 o 
 -14   6   3     2348.23     2439.78    159.56 o 
 -13   6   3      603.15      652.89    111.22 o 
 -12   6   3       70.97      -24.62     70.80 o 
 -11   6   3      524.34      610.30     69.05 o 
 -10   6   3       60.04      150.34     60.74 o 
  -9   6   3      346.71      450.40     53.62 o 
  -8   6   3      174.78      131.81     39.33 o 
  -7   6   3      276.53      397.76     44.71 o 
  -6   6   3     1733.98     1609.41     71.15 o 
  -5   6   3     3566.56     3414.92     74.37 o 
  -4   6   3     1241.33     1137.51     46.63 o 
  -3   6   3    33421.70    37661.71    384.62 o 
  -2   6   3    16635.06    21147.06    281.49 o 
  -1   6   3    85123.90    82832.69    836.70 o 
   0   6   3     5821.61     6417.34    158.90 o 
   1   6   3    15078.79    17338.38    245.65 o 
   2   6   3       81.43        5.27     22.92 o 
   3   6   3    49647.81    48723.46    566.79 o 
   4   6   3    53315.63    51457.97    555.21 o 
   5   6   3    11129.19    12671.91    159.82 o 
   6   6   3      273.49      270.95     38.73 o 
   7   6   3      227.73      211.06     36.41 o 
   8   6   3      140.55       83.45     39.17 o 
   9   6   3      160.05      147.48     50.75 o 
  10   6   3     1942.30     1978.82    108.74 o 
  11   6   3      910.23      563.99     85.04 o 
  12   6   3      535.05      376.85     86.80 o 
  13   6   3     4023.71     3849.11    216.57 o 
  14   6   3     1683.78     1527.97    173.88 o 
  15   6   3        4.17       61.03    131.22 o 
  16   6   3       88.48      270.29    146.81 o 
  17   6   3      364.12      610.04    176.16 o 
 -17   7   3      114.63      301.77    148.77 o 
 -16   7   3      350.50      253.85    144.78 o 
 -15   7   3      153.68      267.52    146.98 o 
 -14   7   3     1918.73     2163.16    192.78 o 
 -13   7   3     4526.12     4542.21    195.92 o 
 -12   7   3     2297.96     2149.51    164.80 o 
 -11   7   3      880.24      769.88     92.79 o 
 -10   7   3     2221.79     2212.07    117.98 o 
  -9   7   3     5451.84     5272.69    159.36 o 
  -8   7   3     2214.38     2761.77     85.65 o 
  -7   7   3     1889.85     2390.01     77.17 o 
  -6   7   3       48.33       41.93     32.20 o 
  -5   7   3    11455.92    10800.26    153.96 o 
  -4   7   3     6623.42     6698.15    111.38 o 
  -3   7   3    16600.88    15697.36    219.32 o 
  -2   7   3    33650.53    33649.73    398.09 o 
  -1   7   3     1049.55     1591.91     55.56 o 
   0   7   3     6280.74     4977.04    109.60 o 
   1   7   3     4801.58     5542.75    100.15 o 
   2   7   3    26552.99    28321.57    356.43 o 
   3   7   3    38988.02    37632.04    457.28 o 
   4   7   3    16597.87    17317.19    246.77 o 
   5   7   3    16763.85    16542.21    262.30 o 
   6   7   3     9945.04     9705.23    146.48 o 
   7   7   3     6156.29     5772.56    111.11 o 
   8   7   3    18147.87    17645.56    238.50 o 
   9   7   3     1936.58     1943.17    105.28 o 
  10   7   3       18.39      -63.09     63.09 o 
  11   7   3      715.08      841.35    107.46 o 
  12   7   3     1221.09     1241.60    154.47 o 
  13   7   3     1044.13      971.44    151.57 o 
  14   7   3     2678.51     2510.58    198.51 o 
  15   7   3     1101.00     1277.57    178.49 o 
  16   7   3       46.50      299.31    151.07 o 
  17   7   3        2.62       95.28    158.49 o 
 -17   8   3      396.55      434.98    161.78 o 
 -16   8   3     1806.82     1724.76    199.25 o 
 -15   8   3     1605.67     1446.63    320.97 o 
 -14   8   3       17.87      110.23    127.94 o 
 -13   8   3      308.35      408.44    172.84 o 
 -12   8   3     2221.07     2053.40    139.70 o 
 -11   8   3    11666.72    11588.57    277.63 o 
 -10   8   3     1994.31     2108.48    114.43 o 
  -9   8   3     4554.75     4514.63    123.12 o 
  -8   8   3      250.33      287.85     54.16 o 
  -7   8   3       40.87       13.41     36.19 o 
  -6   8   3     1639.21     1776.00     75.31 o 
  -5   8   3    11721.95    13152.83    191.23 o 
  -4   8   3     1915.24     2117.60     65.25 o 
  -3   8   3    18666.83    20428.61    271.64 o 
  -2   8   3     1979.10     2172.11     65.60 o 
  -1   8   3    78040.95    79746.23    819.13 o 
   0   8   3     8191.50     7278.71    139.91 o 
   1   8   3    13968.27    14548.63    208.47 o 
   2   8   3     4918.34     5043.90    110.53 o 
   3   8   3    18524.36    19963.95    277.66 o 
   4   8   3    26684.69    26234.69    348.06 o 
   5   8   3    19037.56    18939.40    248.68 o 
   6   8   3     1052.91     1070.41     63.50 o 
   7   8   3       41.03      -15.82     37.26 o 
   8   8   3      839.00      826.97     81.30 o 
   9   8   3     4480.89     4794.41    180.08 o 
  10   8   3     1134.72     1280.99    115.27 o 
  11   8   3     1563.74     1736.29    152.51 o 
  12   8   3     4424.08     4224.17    216.06 o 
  13   8   3     2038.75     1949.98    179.12 o 
  14   8   3      393.91      605.91    152.61 o 
  15   8   3        1.15       -4.21    127.46 o 
  16   8   3     1768.02     1917.01    206.65 o 
  17   8   3     1293.59     1399.57    202.66 o 
 -17   9   3      218.26      112.15    156.60 o 
 -16   9   3      550.15      488.90    167.61 o 
 -15   9   3     3153.51     3299.60    228.01 o 
 -14   9   3     2312.31     2464.77    206.59 o 
 -13   9   3        8.71     -112.57    112.57 o 
 -12   9   3       11.26      300.23    120.59 o 
 -11   9   3      675.80      641.04    127.56 o 
 -10   9   3    11334.12    11575.72    284.40 o 
  -9   9   3    16577.30    17116.15    273.77 o 
  -8   9   3      110.96       77.69     51.01 o 
  -7   9   3      975.71      879.62     57.94 o 
  -6   9   3       84.92       43.23     37.06 o 
  -5   9   3     1061.16     1178.44     61.36 o 
  -4   9   3      875.42     1093.52     63.97 o 
  -3   9   3     4783.01     5632.65    110.17 o 
  -2   9   3     3236.10     2856.56     77.69 o 
  -1   9   3    10142.53    10062.20    217.14 o 
   0   9   3    17561.93    16972.71    232.80 o 
   1   9   3     3449.30     3488.42     89.62 o 
   2   9   3     2702.34     2973.22     91.97 o 
   3   9   3       42.91       84.78     34.96 o 
   4   9   3     6299.04     6080.34    164.93 o 
   5   9   3      524.28      437.84     46.75 o 
   6   9   3      403.55      360.65     49.21 o 
   7   9   3       35.43      -25.66     43.30 o 
   8   9   3      305.98      376.16     84.39 o 
   9   9   3      348.08      224.61     86.85 o 
  10   9   3     2368.14     2197.43    140.35 o 
  11   9   3       26.19      -82.65     96.48 o 
  12   9   3     4878.83     4655.82    233.03 o 
  13   9   3     2218.25     2264.81    191.11 o 
  14   9   3       19.50       63.62    130.01 o 
  15   9   3      197.00      382.89    154.70 o 
  16   9   3        3.39      205.94    158.55 o 
  17   9   3     1283.04     1580.76    210.83 o 
 -16  10   3     2200.64     1709.45    203.25 o 
 -15  10   3     1371.70     1488.13    208.46 o 
 -14  10   3      590.91      669.73    160.13 o 
 -13  10   3      353.89      275.42    131.49 o 
 -12  10   3     3975.61     3709.40    229.25 o 
 -11  10   3     2208.90     2162.15    175.84 o 
 -10  10   3      384.00      352.13    118.83 o 
  -9  10   3     1103.14     1189.66    125.86 o 
  -8  10   3     1243.28     1257.45     77.25 o 
  -7  10   3      561.19      725.31     57.60 o 
  -6  10   3     3170.72     3380.66    131.09 o 
  -5  10   3    11996.61    11705.54    199.31 o 
  -4  10   3      114.65      124.42     31.41 o 
  -3  10   3     2430.77     2538.52     98.42 o 
  -2  10   3     7162.65     7387.04    131.31 o 
  -1  10   3     3112.50     2841.85     79.98 o 
   0  10   3     1701.18     1691.20     66.72 o 
   1  10   3    18501.97    20011.84    240.64 o 
   2  10   3    14323.59    13866.81    239.78 o 
   3  10   3     4118.51     3755.40    117.52 o 
   4  10   3      933.25     1118.89     67.15 o 
   5  10   3     3086.16     3716.41    277.60 o 
   6  10   3     8444.17     8527.31    158.33 o 
   7  10   3      303.13      552.60     77.80 o 
   8  10   3        1.91      -16.21     75.63 o 
   9  10   3      589.05      598.62    101.24 o 
  10  10   3       13.84      -40.59     91.66 o 
  11  10   3     2458.42     2738.56    199.04 o 
  12  10   3     3437.05     3727.70    538.09 o 
  13  10   3       32.73     -118.27    118.27 o 
  14  10   3       76.87       53.04    128.40 o 
  15  10   3      324.44      459.36    196.19 o 
  16  10   3     1146.09     1368.73    196.12 o 
 -16  11   3      200.46      192.89    153.07 o 
 -15  11   3        7.82     -121.70    192.17 o 
 -14  11   3      101.63       67.51    189.01 o 
 -13  11   3       46.22       70.93    132.75 o 
 -12  11   3     2043.93     2172.01    185.61 o 
 -11  11   3     2296.32     2381.47    182.23 o 
 -10  11   3       14.16       30.47    121.36 o 
  -9  11   3     2562.42     2576.01    168.25 o 
  -8  11   3     1083.65     1091.18    100.79 o 
  -7  11   3     3246.05     3902.34    173.54 o 
  -6  11   3     6792.73     6946.37    155.76 o 
  -5  11   3        6.84       34.01     46.39 o 
  -4  11   3    38601.01    37344.97    464.79 o 
  -3  11   3     3272.44     3103.67     97.25 o 
  -2  11   3    11102.46    10776.71    182.43 o 
  -1  11   3       23.51       79.59     38.65 o 
   0  11   3    12735.14    12614.77    270.77 o 
   1  11   3     4227.87     4369.32     97.75 o 
   2  11   3     2923.64     3086.20    111.82 o 
   3  11   3      322.89      201.81     59.46 o 
   4  11   3      112.40       69.42     48.37 o 
   5  11   3      223.24      149.12     53.12 o 
   6  11   3    15241.92    14742.83    304.13 o 
   7  11   3    13778.70    14211.11    314.71 o 
   8  11   3        7.07       21.50     93.84 o 
   9  11   3       65.92        0.89     93.49 o 
  10  11   3     3071.28     2721.57    178.64 o 
  11  11   3     2653.51     2859.15    195.88 o 
  12  11   3      504.17      671.62    154.50 o 
  13  11   3      564.78      524.80    147.68 o 
  14  11   3      216.82      181.89    135.82 o 
  15  11   3       23.15       61.67    193.25 o 
  16  11   3      349.37      523.80    166.29 o 
 -16  12   3      157.04       30.88    156.74 o 
 -15  12   3      514.26      548.33    169.79 o 
 -14  12   3      429.22      341.45    144.59 o 
 -13  12   3      832.01      869.00    161.04 o 
 -12  12   3     1009.41      842.03    153.64 o 
 -11  12   3     2627.07     2085.41    244.58 o 
 -10  12   3    14372.34    13937.59    380.51 o 
  -9  12   3     3375.33     3209.44    184.79 o 
  -8  12   3     5348.26     5121.15    215.02 o 
  -7  12   3      436.93      352.37     78.11 o 
  -6  12   3    36767.15    35764.35    484.69 o 
  -5  12   3    39495.23    38916.31    511.59 o 
  -4  12   3     6135.76     6058.52    215.92 o 
  -3  12   3     2083.36     2034.36     85.65 o 
  -2  12   3       28.23       33.93     45.44 o 
  -1  12   3    28500.11    27746.75    366.56 o 
   0  12   3     6404.28     6626.79    138.50 o 
   1  12   3       71.47      167.64     56.48 o 
   2  12   3     1117.32      977.72     78.02 o 
   3  12   3        3.48      -20.21     44.91 o 
   4  12   3      174.45       87.98     54.27 o 
   5  12   3      407.83      591.20     68.86 o 
   6  12   3     7130.95     6653.97    184.15 o 
   7  12   3      148.47       63.96     73.63 o 
   8  12   3     4009.13     4030.80    199.29 o 
   9  12   3      869.44      729.75    123.99 o 
  10  12   3     1303.16     1324.02    210.69 o 
  11  12   3      206.89       -8.71    110.83 o 
  12  12   3     1451.34     1302.46    168.50 o 
  13  12   3      452.91      456.40    234.89 o 
  14  12   3      190.30       55.67    167.17 o 
  15  12   3      466.41      489.22    164.52 o 
 -15  13   3      364.15      444.44    168.99 o 
 -14  13   3      385.57      446.66    151.51 o 
 -13  13   3       38.91      -75.28    130.52 o 
 -12  13   3       34.14       94.69    123.35 o 
 -11  13   3     1068.29      965.42    151.66 o 
 -10  13   3      359.53      273.01    122.22 o 
  -9  13   3     2360.53     2500.74    153.90 o 
  -8  13   3      287.16      346.03     97.57 o 
  -7  13   3     5090.80     4861.94    167.21 o 
  -6  13   3     3416.35     3550.90    131.00 o 
  -5  13   3     8698.21     8427.56    191.01 o 
  -4  13   3    21918.41    21980.45    362.82 o 
  -3  13   3      746.33      702.85     80.10 o 
  -2  13   3     3375.72     3570.99    125.33 o 
  -1  13   3       27.63       80.28     48.28 o 
   0  13   3    23849.82    24064.16    418.27 o 
   1  13   3    12009.47    12090.93    238.75 o 
   2  13   3     7775.87     7278.56    180.82 o 
   3  13   3     9299.02     9382.57    221.01 o 
   4  13   3      555.40      451.79     68.01 o 
   5  13   3        7.03       16.23    110.07 o 
   6  13   3     4775.46     4959.05    165.82 o 
   7  13   3     6422.57     6748.90    284.19 o 
   8  13   3     7672.57     7466.16    434.41 o 
   9  13   3     7561.92     7322.98    273.95 o 
  10  13   3     3286.82     2939.55    196.42 o 
  11  13   3     1394.90     1448.83    170.39 o 
  12  13   3      486.47      683.54    151.66 o 
  13  13   3      513.03      730.18    192.56 o 
  14  13   3      940.77      870.90    172.95 o 
  15  13   3      307.98      181.34    260.95 o 
 -15  14   3      118.47      120.14    152.67 o 
 -14  14   3       11.19     -136.26    136.26 o 
 -13  14   3       54.00       51.79    143.08 o 
 -12  14   3      547.61      364.51    175.38 o 
 -11  14   3      514.48      435.67    141.45 o 
 -10  14   3     2638.23     2772.60    197.32 o 
  -9  14   3     4209.35     3904.49    281.40 o 
  -8  14   3      669.21      595.91    110.60 o 
  -7  14   3     3633.00     3464.26    162.64 o 
  -6  14   3    13445.16    13853.53    304.48 o 
  -5  14   3    10761.51    10968.67    224.11 o 
  -4  14   3       26.98       53.43     49.20 o 
  -3  14   3       39.82       43.83     64.93 o 
  -2  14   3    16467.75    15807.21    289.20 o 
  -1  14   3    26750.46    26370.19    602.03 o 
   0  14   3     1114.01     1227.93    157.45 o 
   1  14   3     8354.29     8176.64    194.28 o 
   2  14   3     6633.93     6235.15    172.44 o 
   3  14   3     1496.17     1518.62     89.83 o 
   4  14   3     5297.86     5432.22    166.96 o 
   5  14   3       34.18       -1.12     75.23 o 
   6  14   3     1748.15     1877.95    246.15 o 
   7  14   3     1923.41     1958.76    135.22 o 
   8  14   3       82.43       82.37    107.86 o 
   9  14   3     1613.07     1660.03    164.47 o 
  10  14   3     2758.26     2798.75    222.79 o 
  11  14   3      309.68      361.12    140.81 o 
  12  14   3      300.83      182.35    131.84 o 
  13  14   3        4.37      234.18    142.31 o 
  14  14   3       67.95       54.03    151.93 o 
 -14  15   3      152.44      274.85    159.75 o 
 -13  15   3      146.18      426.85    156.84 o 
 -12  15   3       28.93      118.55    141.32 o 
 -11  15   3      318.28      465.89    143.76 o 
 -10  15   3     2138.56     2109.01    246.29 o 
  -9  15   3     2038.31     2059.04    156.21 o 
  -8  15   3      305.77      186.92    102.25 o 
  -7  15   3      329.58      503.58    103.96 o 
  -6  15   3      125.22      146.99     88.64 o 
  -5  15   3     1215.82     1174.99    101.95 o 
  -4  15   3      597.00      627.14    100.83 o 
  -3  15   3     1745.13     1548.50    169.11 o 
  -2  15   3       25.26      -10.29     78.44 o 
  -1  15   3     4981.50     4720.06    184.85 o 
   0  15   3    11844.16    11938.67    271.66 o 
   1  15   3      624.11      798.14     82.87 o 
   2  15   3       31.89       79.44     68.30 o 
   3  15   3      877.23      652.78     87.93 o 
   4  15   3      500.02      371.17     87.13 o 
   5  15   3       28.88      -74.57     74.57 o 
   6  15   3     1189.60     1112.50    117.99 o 
   7  15   3     3359.03     3366.26    169.87 o 
   8  15   3     3461.20     3356.53    204.35 o 
   9  15   3     2949.88     2872.54    225.31 o 
  10  15   3     2170.40     2549.23    434.14 o 
  11  15   3      112.56      275.04    141.03 o 
  12  15   3       16.15       84.62    141.99 o 
  13  15   3      143.21      189.60    148.48 o 
  14  15   3      323.89      352.12    167.06 o 
 -13  16   3      103.06      347.61    168.29 o 
 -12  16   3      114.15      212.76    208.20 o 
 -11  16   3       32.07      252.64    140.27 o 
 -10  16   3       47.65       41.87    141.41 o 
  -9  16   3      204.16      148.38    138.64 o 
  -8  16   3      629.31      525.05    136.24 o 
  -7  16   3      364.30      276.15    112.57 o 
  -6  16   3      251.52      193.65     93.89 o 
  -5  16   3     1374.61     1586.45    129.19 o 
  -4  16   3      244.36      297.59     85.83 o 
  -3  16   3      391.23      245.40    148.32 o 
  -2  16   3       34.88      148.20     86.29 o 
  -1  16   3     2912.23     2752.90    152.12 o 
   0  16   3     1961.35     1817.63    192.18 o 
   1  16   3      150.39      107.45     84.47 o 
   2  16   3       84.37       44.14     75.24 o 
   3  16   3     3884.61     3666.81    157.61 o 
   4  16   3     6236.87     6593.79    209.17 o 
   5  16   3     2941.98     2753.65    161.28 o 
   6  16   3      379.78      390.09    102.21 o 
   7  16   3      165.07       71.08     97.01 o 
   8  16   3      349.87      218.88    104.16 o 
   9  16   3      185.49      158.18    122.50 o 
  10  16   3      566.49      518.27    152.58 o 
  11  16   3      277.48      544.00    159.27 o 
  12  16   3      846.14      747.90    170.01 o 
  13  16   3      802.71      701.02    212.71 o 
 -13  17   3     1476.61     1664.63    208.48 o 
 -12  17   3     1463.66     1507.71    199.32 o 
 -11  17   3     1147.60     1073.48    195.36 o 
 -10  17   3      837.83      956.62    209.80 o 
  -9  17   3     2807.91     2820.97    180.65 o 
  -8  17   3      571.77      516.45    118.99 o 
  -7  17   3      157.12       49.86    102.28 o 
  -6  17   3      774.22      746.03    126.51 o 
  -5  17   3     1377.18     1542.94    259.24 o 
  -4  17   3        5.88      -13.42    105.21 o 
  -3  17   3     4504.51     5008.49    235.26 o 
  -2  17   3    12570.57    11909.29    400.44 o 
  -1  17   3     3726.53     3493.97    210.36 o 
   0  17   3      661.10      607.66    156.02 o 
   1  17   3       15.73      -24.05     99.99 o 
   2  17   3     9437.17     9470.92    373.47 o 
   3  17   3    14499.06    14605.49    324.93 o 
   4  17   3      809.38      859.47    143.54 o 
   5  17   3     3137.14     3296.35    168.58 o 
   6  17   3     1933.10     1992.26    179.62 o 
   7  17   3       10.44       93.47    102.81 o 
   8  17   3     1164.03     1259.74    138.19 o 
   9  17   3      369.08      358.01    138.90 o 
  10  17   3      650.86      443.99    244.05 o 
  11  17   3      858.61      680.33    167.64 o 
  12  17   3      153.05      276.06    152.35 o 
 -12  18   3       23.70     -143.70    146.73 o 
 -11  18   3      681.95      454.08    165.12 o 
 -10  18   3      750.06      887.84    171.64 o 
  -9  18   3       27.12      124.53    118.86 o 
  -8  18   3     1343.69     1695.51    157.49 o 
  -7  18   3      666.20     1082.86    190.76 o 
  -6  18   3      724.44     1001.32    154.85 o 
  -5  18   3     1549.78     1351.68    161.11 o 
  -4  18   3      722.26      809.78    141.74 o 
  -3  18   3     4684.00     3696.32    305.22 o 
  -2  18   3      597.84      681.78    265.27 o 
  -1  18   3    10349.42     9792.16    454.72 o 
   0  18   3     5027.45     5119.07    375.30 o 
   1  18   3      140.37      -16.71    183.86 o 
   2  18   3        6.63      -20.36    168.73 o 
   3  18   3     8146.40     8591.49    469.23 o 
   4  18   3    12973.58    13492.83    380.23 o 
   5  18   3     4660.29     4654.62    197.29 o 
   6  18   3       13.12       70.53     98.17 o 
   7  18   3       63.33      -33.00    102.38 o 
   8  18   3      808.04      550.93    127.83 o 
   9  18   3      167.29      389.29    143.76 o 
  10  18   3       25.91       16.51    141.86 o 
  11  18   3      175.82      290.70    174.76 o 
  12  18   3      637.48      798.37    231.45 o 
 -11  19   3      136.83       97.91    196.11 o 
 -10  19   3     2232.11     2198.41    273.38 o 
  -9  19   3     6033.62     6327.94    310.43 o 
  -8  19   3     1724.08     1688.91    270.16 o 
  -7  19   3      417.31      330.11    148.95 o 
  -6  19   3     2762.84     2842.60    213.12 o 
  -5  19   3       78.05      -37.34    130.33 o 
  -4  19   3     2699.62     2833.74    201.15 o 
  -3  19   3      202.09     -125.90    145.15 o 
  -2  19   3     8503.51     8980.56    447.42 o 
  -1  19   3     5000.32     4867.61    288.67 o 
   0  19   3      410.49      358.66    160.87 o 
   1  19   3      786.34      837.34    177.22 o 
   2  19   3     1437.77     1480.64    208.57 o 
   3  19   3     1391.57     1337.23    158.41 o 
   4  19   3       12.24        9.84    116.49 o 
   5  19   3      179.36        6.66    114.82 o 
   6  19   3      339.17      427.69    116.03 o 
   7  19   3      489.40      373.37    123.64 o 
   8  19   3       50.69       81.56    116.74 o 
   9  19   3      976.09     1007.83    224.02 o 
  10  19   3      210.51      524.91    202.96 o 
  11  19   3      127.22      599.78    215.65 o 
 -10  20   3      393.97      -19.74    192.58 o 
  -9  20   3       11.33      -64.95    151.87 o 
  -8  20   3     1321.00     1273.48    184.38 o 
  -7  20   3     3245.72     3428.00    235.39 o 
  -6  20   3      454.44      384.79    147.70 o 
  -5  20   3      548.78      634.60    149.38 o 
  -4  20   3       96.08        2.75    129.06 o 
  -3  20   3     3877.68     3853.30    230.53 o 
  -2  20   3      202.49      223.30    242.88 o 
  -1  20   3     2132.29     1574.23    209.89 o 
   0  20   3     1019.41     1137.28    193.95 o 
   1  20   3      394.01      424.71    171.47 o 
   2  20   3     1708.88     1441.02    204.40 o 
   3  20   3     3075.56     3239.65    237.92 o 
   4  20   3     1074.49      815.76    151.18 o 
   5  20   3        8.19      111.29    168.54 o 
   6  20   3      179.66      136.05    264.21 o 
   7  20   3     2417.77     2202.85    389.29 o 
   8  20   3     1812.53     1961.03    431.01 o 
   9  20   3      270.65      125.26    283.13 o 
  -8  21   3     1036.99     1019.75    187.31 o 
  -7  21   3      216.35      -26.96    206.75 o 
  -6  21   3      106.46       42.34    137.62 o 
  -5  21   3      236.39      287.71    147.77 o 
  -4  21   3      180.69      102.50    137.85 o 
  -3  21   3      985.13      972.80    166.13 o 
  -2  21   3     1611.46     1394.34    213.29 o 
  -1  21   3      386.45      237.04    168.71 o 
   0  21   3       42.05       26.72    228.06 o 
   1  21   3      557.41      376.07    256.32 o 
   2  21   3     1349.82     1130.38    311.08 o 
   3  21   3        9.11      135.84    254.15 o 
   4  21   3      674.16      675.20    290.48 o 
   5  21   3      185.14      372.66    258.13 o 
   6  21   3       46.42       26.17    266.80 o 
   7  21   3       84.63       58.56    273.12 o 
   8  21   3     1386.54     1659.26    367.48 o 
  -7  22   3     1067.32      614.62    221.11 o 
  -6  22   3     2130.47     1914.96    261.92 o 
  -5  22   3     2772.43     2566.04    275.61 o 
  -4  22   3     2412.29     2415.19    263.32 o 
  -3  22   3      395.58      322.93    192.11 o 
  -2  22   3       80.11       59.37    256.52 o 
  -1  22   3      182.45      420.82    263.24 o 
   0  22   3      218.24     -113.74    235.38 o 
   1  22   3      408.34      386.56    260.06 o 
   2  22   3      177.87       65.39    242.08 o 
   3  22   3     1925.96     2050.25    368.14 o 
   4  22   3      571.25     1368.45    341.27 o 
   5  22   3        0.11      606.42    295.02 o 
   6  22   3      165.87     -243.90    243.90 o 
  -4  23   3      914.17      766.26    223.86 o 
  -3  23   3      549.16      614.19    297.98 o 
  -2  23   3       17.79     -169.06    245.55 o 
  -1  23   3       25.56      507.18    277.46 o 
   0  23   3      493.62      851.01    299.77 o 
   1  23   3      586.83      690.78    295.20 o 
   2  23   3      275.61      127.47    237.65 o 
   3  23   3      317.53       82.73    276.85 o 
   4  23   3      815.29      971.64    333.12 o 
 -18   0   4       33.63      102.37    259.77 o 
 -17   0   4      584.22      961.07    205.36 o 
 -16   0   4     2555.55     2731.03    614.61 o 
 -15   0   4     3428.89     3565.73    268.00 o 
 -14   0   4        1.33       23.44    319.08 o 
 -13   0   4      226.69      284.23     90.71 o 
 -12   0   4    11643.98    12811.87    299.59 o 
 -11   0   4    21629.39    21058.77    400.80 o 
 -10   0   4     4144.08     4343.73    264.50 o 
  -9   0   4    44602.20    42924.10    756.58 o 
  -8   0   4     3424.69     2627.15     98.84 o 
  -7   0   4    33484.28    32940.44    415.43 o 
  -6   0   4    35509.23    36241.64    440.36 o 
  -5   0   4   116157.31   102084.63   1036.69 o 
  -4   0   4     1366.91     3846.11     73.98 o 
  -3   0   4   115261.91   119496.13   1188.87 o 
  -2   0   4       42.96      489.32     24.64 o 
  -1   0   4   104407.64   112190.45   1210.21 o 
   0   0   4    20880.46    32520.50    657.26 o 
   1   0   4    93867.58   132735.64   3258.14 o 
   2   0   4    18319.13    10755.92    197.96 o 
   3   0   4    18371.69    21565.79    313.22 o 
   4   0   4     1891.06     3111.69     81.72 o 
   5   0   4     3295.04     2884.04     84.61 o 
   6   0   4    24218.48    24247.85    376.92 o 
   7   0   4    29217.35    29143.79    400.32 o 
   8   0   4    30641.83    31259.84    435.22 o 
   9   0   4     3932.50     3741.85    161.15 o 
  10   0   4     7002.32     6672.28    161.15 o 
  11   0   4     3149.03     3299.63    231.17 o 
  12   0   4      539.81      514.46    107.58 o 
  13   0   4        4.21      122.11    134.25 o 
  14   0   4       41.58      119.10    138.40 o 
  15   0   4     2508.78     3241.88    352.54 o 
  16   0   4     9696.08     9778.63    429.67 o 
  17   0   4     2100.51     2121.27    351.33 o 
  18   0   4      141.17      179.48    386.66 o 
 -18   1   4       62.47       61.43    127.19 o 
 -17   1   4      361.98      311.68    130.27 o 
 -16   1   4      453.80      447.81    127.51 o 
 -15   1   4     1094.21      975.25    141.00 o 
 -14   1   4      340.75      438.86    110.53 o 
 -13   1   4      235.73      258.77     63.81 o 
 -12   1   4     2487.70     2707.70    100.67 o 
 -11   1   4    20613.44    20897.96    346.93 o 
 -10   1   4    16645.98    16868.18    236.90 o 
  -9   1   4     5580.86     4667.57    109.23 o 
  -8   1   4     3393.08     3581.79     76.30 o 
  -7   1   4    23879.01    26297.91    256.18 o 
  -6   1   4    23745.75    23922.02    211.79 o 
  -5   1   4     8460.43     8616.84     95.75 o 
  -4   1   4    19678.73    17086.71    151.66 o 
  -3   1   4    61947.59    68560.30    534.51 o 
  -2   1   4      207.48      361.02     16.05 o 
  -1   1   4       20.49     1436.91     28.51 o 
   0   1   4    39489.02    60741.79    831.05 o 
   1   1   4   244831.69   236308.63   3094.27 o 
   2   1   4    13941.60     9974.97    131.74 o 
   3   1   4     9517.08     7979.40    104.64 o 
   4   1   4     1118.24      923.12     32.11 o 
   5   1   4    55352.60    53336.41    492.36 o 
   6   1   4    29428.50    29033.38    290.96 o 
   7   1   4     2733.33     2621.96     63.35 o 
   8   1   4     2843.07     2840.04     70.39 o 
   9   1   4       31.24       -4.49     32.15 o 
  10   1   4      418.21      418.83     43.71 o 
  11   1   4      351.00      348.57     53.02 o 
  12   1   4      454.77      335.54     82.02 o 
  13   1   4     2377.68     2226.63    145.63 o 
  14   1   4       30.38      -47.70     96.22 o 
  15   1   4     1198.42     1255.26    138.43 o 
  16   1   4      462.83      373.61    125.54 o 
  17   1   4     4507.31     5088.20    234.68 o 
  18   1   4     1027.75     1029.31    160.14 o 
 -18   2   4      112.02      112.09    132.50 o 
 -17   2   4        3.95     -116.43    118.84 o 
 -16   2   4      347.26      166.64    114.93 o 
 -15   2   4     2819.68     2923.13    175.74 o 
 -14   2   4     1499.23     1367.19    118.54 o 
 -13   2   4      506.07      549.64     77.27 o 
 -12   2   4     5729.29     5659.29    138.29 o 
 -11   2   4     3516.16     3540.12    108.49 o 
 -10   2   4     1877.38     1796.82     78.15 o 
  -9   2   4    12016.41    11739.50    179.83 o 
  -8   2   4     1605.85     1522.37     64.71 o 
  -7   2   4    14853.63    13767.55    150.80 o 
  -6   2   4     6995.26     5882.98     83.92 o 
  -5   2   4   119899.70   121693.56    898.06 o 
  -4   2   4    37788.23    39924.50    477.58 o 
  -3   2   4    20109.53    18213.69    177.61 o 
  -2   2   4    17182.04    19257.64    178.48 o 
  -1   2   4    23748.69    19556.88    229.76 o 
   0   2   4      718.16     2607.14     60.73 o 
   1   2   4    10700.33    13111.96    161.00 o 
   2   2   4      614.42      383.39     46.52 o 
   3   2   4      450.65      208.52     22.09 o 
   4   2   4    20678.15    24102.73    235.27 o 
   5   2   4    17638.58    16902.22    179.23 o 
   6   2   4    10472.95     9809.33    123.61 o 
   7   2   4      975.24     1142.45     44.46 o 
   8   2   4     2142.17     2155.17     62.51 o 
   9   2   4     3475.62     3429.48     90.67 o 
  10   2   4     3143.92     3252.33     87.08 o 
  11   2   4     1076.91     1053.52     74.49 o 
  12   2   4     1319.19     1240.85     91.94 o 
  13   2   4     1219.92      975.10    105.05 o 
  14   2   4     1536.54     1908.94    165.81 o 
  15   2   4     2455.20     2467.92    163.99 o 
  16   2   4     1475.55     1744.84    243.16 o 
  17   2   4      307.28      506.65    163.20 o 
  18   2   4        2.88      195.86    147.45 o 
 -18   3   4        2.10       -0.92    127.76 o 
 -17   3   4      421.31      417.96    141.47 o 
 -16   3   4     1500.88     1573.46    155.21 o 
 -15   3   4       81.38       97.17    109.74 o 
 -14   3   4       24.47      -90.54    111.90 o 
 -13   3   4       25.63        2.82     47.66 o 
 -12   3   4     2780.39     2569.50    147.82 o 
 -11   3   4     5633.26     5506.79    131.73 o 
 -10   3   4      365.55      331.92     54.71 o 
  -9   3   4     1454.30     1314.90     59.49 o 
  -8   3   4     4156.78     3846.19     79.96 o 
  -7   3   4     3401.88     3696.50     70.57 o 
  -6   3   4     7310.57     7789.88    109.04 o 
  -5   3   4    16858.50    16026.72    172.00 o 
  -4   3   4       27.24       -8.39     17.87 o 
  -3   3   4    45954.82    47172.46    409.42 o 
  -2   3   4    57297.79    56617.09    503.10 o 
  -1   3   4     1613.40     3395.01     69.49 o 
   0   3   4    20404.39    29108.23    361.74 o 
   1   3   4     1171.78     3942.35     59.80 o 
   2   3   4     3623.27     1403.78     51.14 o 
   3   3   4     9156.95    10290.58    144.25 o 
   4   3   4    26112.12    29266.46    319.88 o 
   5   3   4      999.85     1164.02     35.25 o 
   6   3   4    11697.99    12344.00    146.15 o 
   7   3   4    36440.75    35884.05    357.68 o 
   8   3   4     7856.19     7182.84    113.07 o 
   9   3   4     4527.92     4539.47    101.00 o 
  10   3   4     2435.60     2490.28     90.15 o 
  11   3   4    19744.42    19955.94    310.70 o 
  12   3   4     7389.88     7867.75    206.65 o 
  13   3   4      137.30      203.81     84.68 o 
  14   3   4       83.20       18.40    101.10 o 
  15   3   4        1.30       -5.69    106.10 o 
  16   3   4       43.94      -97.07    109.14 o 
  17   3   4       24.16      149.08    146.43 o 
  18   3   4       51.14      -83.55    154.88 o 
 -18   4   4       14.29      -23.44    148.18 o 
 -17   4   4       49.57      128.52    127.24 o 
 -16   4   4     1245.92     1270.87    148.88 o 
 -15   4   4     5188.52     5482.89    223.62 o 
 -14   4   4      552.76      535.36    122.19 o 
 -13   4   4     1223.71     1454.39    111.02 o 
 -12   4   4       60.32       19.43     41.25 o 
 -11   4   4     4067.51     4129.25    137.39 o 
 -10   4   4       41.41       20.82     49.89 o 
  -9   4   4     5430.69     5213.77    110.75 o 
  -8   4   4    22703.70    23489.09    253.29 o 
  -7   4   4    12060.59    12562.89    163.64 o 
  -6   4   4    11473.35    10297.46    131.45 o 
  -5   4   4    21091.69    21234.71    206.32 o 
  -4   4   4     6128.73     5106.94     78.34 o 
  -3   4   4    85258.48    95572.14   1038.03 o 
  -2   4   4   158154.55   151651.27   1487.83 o 
  -1   4   4   102915.44   125569.55   1215.19 o 
   0   4   4     8603.68    12601.73    177.68 o 
   1   4   4     1227.60     3265.84     57.68 o 
   2   4   4     4196.41     3008.36     59.71 o 
   3   4   4    10213.36    11306.42    181.31 o 
   4   4   4    32554.87    33840.39    404.54 o 
   5   4   4    24142.23    22947.38    248.60 o 
   6   4   4       40.50      118.60     26.88 o 
   7   4   4      257.76      277.13     34.40 o 
   8   4   4       56.56      112.74     34.65 o 
   9   4   4     1943.71     2224.68     73.39 o 
  10   4   4     1790.62     1762.94     78.49 o 
  11   4   4      174.90      197.95     74.86 o 
  12   4   4     3100.75     3069.29    148.95 o 
  13   4   4     2441.73     2184.98    130.50 o 
  14   4   4     1014.78     1190.76    132.03 o 
  15   4   4        2.86      169.87    110.21 o 
  16   4   4       15.72       98.58    138.12 o 
  17   4   4      621.68      618.28    172.28 o 
  18   4   4      633.16      471.03    224.01 o 
 -18   5   4     2696.14     2693.72    240.02 o 
 -17   5   4     2732.44     3122.02    281.67 o 
 -16   5   4     1090.76      831.09    139.50 o 
 -15   5   4       65.95      138.49    107.76 o 
 -14   5   4       62.22       13.03     96.30 o 
 -13   5   4      799.13      612.00    110.40 o 
 -12   5   4     1013.64      897.71     84.72 o 
 -11   5   4     4859.98     4644.72    145.05 o 
 -10   5   4      382.40      227.47     74.07 o 
  -9   5   4    29008.01    28836.22    339.94 o 
  -8   5   4    37580.06    38153.79    392.53 o 
  -7   5   4     5177.09     5580.75    102.26 o 
  -6   5   4    61073.27    59637.31    510.11 o 
  -5   5   4     6712.63     7212.31    113.22 o 
  -4   5   4    55946.91    56855.63    558.45 o 
  -3   5   4    16404.96    15974.07    186.11 o 
  -2   5   4    27725.63    24509.35    294.87 o 
  -1   5   4    76155.36    81458.61    875.23 o 
   0   5   4    21447.49    25780.89    311.23 o 
   1   5   4    23618.00    20094.47    250.66 o 
   2   5   4    16669.62    19270.19    226.38 o 
   3   5   4      331.46      651.75     33.07 o 
   4   5   4     6521.48     6116.70     94.36 o 
   5   5   4       46.34       53.49     22.32 o 
   6   5   4     7515.61     7151.10    109.22 o 
   7   5   4    10143.46     9780.46    140.65 o 
   8   5   4    10070.89    10487.05    181.00 o 
   9   5   4    15134.15    14992.81    268.00 o 
  10   5   4    12143.68    11725.30    238.14 o 
  11   5   4    14351.77    13828.79    273.13 o 
  12   5   4     5146.06     5433.67    177.54 o 
  13   5   4     1122.90     1179.00    189.32 o 
  14   5   4      926.18      634.75    224.71 o 
  15   5   4     1779.54     2015.47    191.54 o 
  16   5   4     2170.97     1984.80    287.88 o 
  17   5   4      106.58        8.80    155.17 o 
  18   5   4      604.19      859.95    180.92 o 
 -17   6   4      396.39      238.88    162.36 o 
 -16   6   4      946.75      969.35    214.59 o 
 -15   6   4     1260.31     1263.84    144.88 o 
 -14   6   4     2549.00     2691.91    169.19 o 
 -13   6   4       25.78       -1.09    107.35 o 
 -12   6   4     1371.04     1275.48    105.77 o 
 -11   6   4      831.58      832.49     75.21 o 
 -10   6   4     3080.54     3023.51    114.66 o 
  -9   6   4      284.79      190.72     45.93 o 
  -8   6   4    17842.44    17734.74    232.78 o 
  -7   6   4    44151.04    43079.32    454.01 o 
  -6   6   4    31296.96    32051.72    328.55 o 
  -5   6   4     1726.67     1725.43     55.46 o 
  -4   6   4      118.50       27.50     26.81 o 
  -3   6   4    60323.97    58631.96    573.44 o 
  -2   6   4   116372.84   115329.11   1231.32 o 
  -1   6   4    14388.79    15038.38    197.40 o 
   0   6   4    16520.38    18713.30    242.93 o 
   1   6   4      468.29      394.25     39.40 o 
   2   6   4      472.30      570.35     31.64 o 
   3   6   4     4331.36     3765.02     79.03 o 
   4   6   4     5884.07     4878.68     91.47 o 
   5   6   4    26987.90    27107.51    347.38 o 
   6   6   4     2048.91     2429.08     63.37 o 
   7   6   4       89.16       83.83     44.68 o 
   8   6   4     6656.07     7012.00    127.90 o 
   9   6   4     1941.54     1961.34     99.57 o 
  10   6   4     2549.77     2418.80    159.92 o 
  11   6   4      192.79      400.43     79.88 o 
  12   6   4        4.70       25.57     90.17 o 
  13   6   4      477.97      267.47    125.33 o 
  14   6   4     1070.24     1323.37    163.69 o 
  15   6   4       22.06      165.33    130.58 o 
  16   6   4        0.82       41.81    134.02 o 
  17   6   4      541.16      640.39    177.75 o 
 -17   7   4        3.74      -77.68    135.89 o 
 -16   7   4        0.20     -127.28    135.43 o 
 -15   7   4     1045.18     1210.80    270.30 o 
 -14   7   4     2014.62     1968.35    152.33 o 
 -13   7   4     2863.79     2667.93    158.60 o 
 -12   7   4     9181.78     9227.86    309.94 o 
 -11   7   4        0.58      -78.99     78.99 o 
 -10   7   4     1780.70     1887.04     97.42 o 
  -9   7   4     2969.80     2722.15    105.77 o 
  -8   7   4    12591.43    12712.70    199.35 o 
  -7   7   4       23.89       41.98     36.15 o 
  -6   7   4     9922.07    10165.35    143.60 o 
  -5   7   4     1235.28     1147.88     53.05 o 
  -4   7   4    23233.09    22899.82    271.09 o 
  -3   7   4      976.37     1024.14     51.31 o 
  -2   7   4    70570.27    69221.84    765.03 o 
  -1   7   4    32187.37    34707.90    381.73 o 
   0   7   4     6662.99     7350.02    127.28 o 
   1   7   4     8106.24     8501.42    139.40 o 
   2   7   4    37636.59    37046.22    412.14 o 
   3   7   4    30138.58    30420.19    350.25 o 
   4   7   4        9.27        5.61     32.41 o 
   5   7   4     6829.06     7325.12    120.41 o 
   6   7   4     3149.67     3368.53     77.16 o 
   7   7   4      965.45     1065.23     51.73 o 
   8   7   4     2957.61     3443.80    101.89 o 
   9   7   4     2977.44     3018.40    142.01 o 
  10   7   4     2255.78     2463.89    141.19 o 
  11   7   4     4682.76     5255.16    229.29 o 
  12   7   4     7746.01     7871.90    297.82 o 
  13   7   4     6825.65     7309.13    284.40 o 
  14   7   4      104.03      107.21    125.12 o 
  15   7   4      540.79      599.65    156.60 o 
  16   7   4       57.21      -84.15    133.21 o 
  17   7   4      541.83      423.47    228.64 o 
 -17   8   4      322.80      275.82    160.23 o 
 -16   8   4      410.02      516.42    155.21 o 
 -15   8   4       29.40       16.60    126.03 o 
 -14   8   4     3902.60     3761.02    227.96 o 
 -13   8   4     6444.78     6380.83    397.29 o 
 -12   8   4     1625.34     1338.24    128.63 o 
 -11   8   4     3938.19     3801.78    165.53 o 
 -10   8   4     1450.36     1675.87    108.65 o 
  -9   8   4     2375.45     2142.28    124.89 o 
  -8   8   4     7039.73     7241.06    147.29 o 
  -7   8   4      287.12      301.42     47.19 o 
  -6   8   4     3047.86     3069.91     77.44 o 
  -5   8   4     2815.05     2325.75     89.39 o 
  -4   8   4     7599.56     7900.70    128.01 o 
  -3   8   4     9416.33     8942.36    151.53 o 
  -2   8   4     1659.50     2240.16     67.48 o 
  -1   8   4     4068.31     5327.22     99.20 o 
   0   8   4     3274.95     2345.71     63.30 o 
   1   8   4     1420.51     1534.57     73.36 o 
   2   8   4    18478.94    18905.93    264.09 o 
   3   8   4    12368.19    11998.10    194.27 o 
   4   8   4    53833.43    52260.73    673.34 o 
   5   8   4    19145.72    18987.69    267.27 o 
   6   8   4     2566.93     2925.93     89.58 o 
   7   8   4     1256.42     1190.53     62.67 o 
   8   8   4     5297.63     5363.22    185.55 o 
   9   8   4       36.70        5.53     77.94 o 
  10   8   4     3548.12     3666.11    163.83 o 
  11   8   4      141.51      171.47    103.16 o 
  12   8   4     1178.28     1291.93    199.91 o 
  13   8   4      399.25      361.96    130.89 o 
  14   8   4     8961.69     9403.61    343.33 o 
  15   8   4     2021.66     1799.84    194.82 o 
  16   8   4      271.20      177.11    148.50 o 
  17   8   4       76.31       58.92    155.94 o 
 -17   9   4      624.93     1124.67    196.54 o 
 -16   9   4     1842.05     1735.28    203.41 o 
 -15   9   4      131.60      137.52    136.41 o 
 -14   9   4     1701.29     1816.82    191.24 o 
 -13   9   4     1101.72     1213.98    165.00 o 
 -12   9   4    15971.22    15832.85    419.65 o 
 -11   9   4     7048.28     6918.38    261.86 o 
 -10   9   4     1909.25     1958.71    109.62 o 
  -9   9   4      572.75      508.62     70.82 o 
  -8   9   4    23139.74    23563.15    311.23 o 
  -7   9   4     4365.89     4436.36    107.09 o 
  -6   9   4     1912.13     1982.14     84.90 o 
  -5   9   4     2121.37     2281.61     78.75 o 
  -4   9   4      100.33      161.88     38.72 o 
  -3   9   4     5265.43     4870.95    110.65 o 
  -2   9   4     5905.75     5715.26    109.94 o 
  -1   9   4     1186.57     1414.89     86.99 o 
   0   9   4     2919.01     3053.45     75.32 o 
   1   9   4    19619.59    21253.64    290.35 o 
   2   9   4    43069.43    43168.58    528.98 o 
   3   9   4    10448.18    10401.85    174.14 o 
   4   9   4     5633.46     5446.51    169.99 o 
   5   9   4      115.79       83.00     37.73 o 
   6   9   4    15527.38    15092.84    249.44 o 
   7   9   4     5530.85     5201.15    124.54 o 
   8   9   4     6187.93     6519.92    202.61 o 
   9   9   4     7001.08     6844.93    217.72 o 
  10   9   4      167.81      205.18     89.04 o 
  11   9   4     1073.37      758.30    131.57 o 
  12   9   4       10.70      183.72    119.37 o 
  13   9   4     1300.77      914.67    150.52 o 
  14   9   4      679.59      645.20    149.15 o 
  15   9   4      593.20      542.78    160.96 o 
  16   9   4     1734.79     1891.04    213.40 o 
  17   9   4       22.78       51.58    148.61 o 
 -16  10   4      167.31      133.08    148.91 o 
 -15  10   4       13.45      -15.42    140.29 o 
 -14  10   4      240.75      -20.22    136.51 o 
 -13  10   4     4628.52     4672.46    260.03 o 
 -12  10   4     3657.77     3576.44    217.11 o 
 -11  10   4      321.52      316.71    124.35 o 
 -10  10   4      565.13      581.44    126.03 o 
  -9  10   4     1498.51     1400.99    108.69 o 
  -8  10   4     3196.91     3296.03    107.84 o 
  -7  10   4     2245.38     2195.58     87.89 o 
  -6  10   4     1516.83     1512.02     82.62 o 
  -5  10   4       26.24      -39.25     44.16 o 
  -4  10   4     1999.73     1838.22     78.04 o 
  -3  10   4     6956.46     6837.38    138.76 o 
  -2  10   4     1348.13     1405.14     65.02 o 
  -1  10   4        6.87      -12.86     33.67 o 
   0  10   4     1063.52     1075.88     52.14 o 
   1  10   4    12141.65    11289.32    189.62 o 
   2  10   4    27494.09    28105.68    405.55 o 
   3  10   4    33555.40    32900.80    419.11 o 
   4  10   4     8663.46     9026.29    187.00 o 
   5  10   4     1774.11     1917.50     92.35 o 
   6  10   4       57.41       58.21     43.52 o 
   7  10   4    20471.35    20588.20    394.21 o 
   8  10   4    31513.98    30998.59    537.84 o 
   9  10   4      136.65      -34.52     74.84 o 
  10  10   4    10021.43    10011.98    311.37 o 
  11  10   4     3187.94     2856.20    268.33 o 
  12  10   4     2222.63     2059.04    181.01 o 
  13  10   4      697.02      889.75    153.29 o 
  14  10   4     1559.30     1662.25    499.98 o 
  15  10   4     3113.52     3559.72    239.64 o 
  16  10   4      839.02      770.48    176.63 o 
 -16  11   4     1190.31      990.69    191.37 o 
 -15  11   4      137.15       62.57    148.15 o 
 -14  11   4      117.99      162.72    137.09 o 
 -13  11   4      651.34      776.41    153.13 o 
 -12  11   4     5310.48     5480.04    344.11 o 
 -11  11   4     3014.16     3332.10    205.74 o 
 -10  11   4     1050.54     1072.04    141.21 o 
  -9  11   4     3467.28     3520.27    197.90 o 
  -8  11   4     4697.37     5045.69    171.03 o 
  -7  11   4     5875.00     5755.38    162.66 o 
  -6  11   4      458.68      494.07     78.48 o 
  -5  11   4     2433.01     2316.79     91.96 o 
  -4  11   4      120.62      170.48     52.92 o 
  -3  11   4     2689.75     2858.96     95.38 o 
  -2  11   4      804.61      874.22     60.54 o 
  -1  11   4      630.07      601.24     49.97 o 
   0  11   4     9670.14    10103.44    171.44 o 
   1  11   4    20167.89    19760.17    306.18 o 
   2  11   4    14786.83    14697.06    257.33 o 
   3  11   4      633.29      721.06     61.87 o 
   4  11   4     1461.36     1345.78     84.60 o 
   5  11   4     4389.84     3987.73    130.09 o 
   6  11   4    12792.81    13517.72    296.64 o 
   7  11   4     4557.01     4533.97    182.07 o 
   8  11   4     1776.90     1666.67    123.78 o 
   9  11   4     5111.73     4777.12    214.89 o 
  10  11   4        8.65       -1.09     98.83 o 
  11  11   4     4383.29     4266.62    224.27 o 
  12  11   4      877.51      774.55    144.54 o 
  13  11   4       28.95      -71.16    118.38 o 
  14  11   4      115.65     -103.43    126.23 o 
  15  11   4        2.33      -33.66    165.06 o 
  16  11   4      324.28      242.79    162.88 o 
 -16  12   4      130.99       41.26    157.00 o 
 -15  12   4      113.81      157.45    150.52 o 
 -14  12   4      495.28      446.22    153.07 o 
 -13  12   4     1515.35     1265.74    248.94 o 
 -12  12   4     1082.58      953.23    159.25 o 
 -11  12   4      433.27      534.33    136.76 o 
 -10  12   4      459.82      449.19    122.88 o 
  -9  12   4       93.18       90.78     90.53 o 
  -8  12   4     1153.15     1334.48    133.15 o 
  -7  12   4     1614.67     1717.99    110.82 o 
  -6  12   4      187.24      131.90     74.85 o 
  -5  12   4     6445.91     6010.15    146.96 o 
  -4  12   4       17.33       78.63     49.58 o 
  -3  12   4       13.89      -11.19     47.02 o 
  -2  12   4     1482.47     1446.11     74.23 o 
  -1  12   4      571.02      650.71     58.51 o 
   0  12   4       18.23       46.78     37.60 o 
   1  12   4      663.22      736.59     64.89 o 
   2  12   4     4400.54     4246.24    133.63 o 
   3  12   4     5596.53     5458.90    136.09 o 
   4  12   4     3907.58     3940.41    133.56 o 
   5  12   4     7881.33     8151.65    226.70 o 
   6  12   4     2255.20     2158.56    116.58 o 
   7  12   4     1785.78     1854.51    128.75 o 
   8  12   4     2736.59     2775.12    170.83 o 
   9  12   4     1241.91     1123.44    161.66 o 
  10  12   4      134.64      120.31    112.96 o 
  11  12   4        9.37     -103.99    103.99 o 
  12  12   4      114.28       57.70    122.18 o 
  13  12   4      167.07      144.28    134.53 o 
  14  12   4      582.77      488.70    181.28 o 
  15  12   4      595.10      466.30    171.88 o 
 -15  13   4       40.54      151.24    156.44 o 
 -14  13   4      193.12      188.37    154.74 o 
 -13  13   4       72.31      184.06    143.34 o 
 -12  13   4      487.90      273.65    134.00 o 
 -11  13   4       75.10     -109.03    118.90 o 
 -10  13   4      381.82      397.61    124.56 o 
  -9  13   4      115.53       92.35     92.99 o 
  -8  13   4       15.96      -18.93    103.65 o 
  -7  13   4      227.00      207.88     75.87 o 
  -6  13   4     4072.93     4256.74    142.66 o 
  -5  13   4     3270.21     3344.29    136.12 o 
  -4  13   4      232.64      287.63     69.38 o 
  -3  13   4    10298.07    10028.96    190.77 o 
  -2  13   4     4131.43     4265.32    127.68 o 
  -1  13   4      129.34       62.84     48.62 o 
   0  13   4     2711.14     2599.98    124.63 o 
   1  13   4      187.99      218.49     59.22 o 
   2  13   4     1903.76     1879.53    100.54 o 
   3  13   4     1105.49     1056.24    112.80 o 
   4  13   4     6463.27     5894.06    165.59 o 
   5  13   4     1391.28     1397.30    113.69 o 
   6  13   4     4824.49     4720.66    163.81 o 
   7  13   4     4730.34     4966.94    184.37 o 
   8  13   4       96.79      283.39    104.91 o 
   9  13   4      927.03      975.41    142.21 o 
  10  13   4       18.31       11.65    227.03 o 
  11  13   4     2249.37     2570.33    260.31 o 
  12  13   4     3314.24     3533.70    228.32 o 
  13  13   4       21.31     -127.04    127.04 o 
  14  13   4      368.35      321.89    149.81 o 
  15  13   4       10.54      -14.14    151.86 o 
 -15  14   4     1215.60     1040.19    246.13 o 
 -14  14   4       30.52       36.27    146.54 o 
 -13  14   4      766.17      559.71    162.78 o 
 -12  14   4      123.13      -85.01    151.11 o 
 -11  14   4     1421.83     1189.15    271.09 o 
 -10  14   4      181.00       95.85    120.25 o 
  -9  14   4     2444.52     2331.03    157.83 o 
  -8  14   4     3246.37     2804.64    157.30 o 
  -7  14   4      102.65      118.26     90.12 o 
  -6  14   4      614.42      643.19     87.36 o 
  -5  14   4     7101.72     7256.43    180.64 o 
  -4  14   4     5420.24     4830.16    145.44 o 
  -3  14   4     4981.75     4987.49    198.47 o 
  -2  14   4      409.23      320.46     87.02 o 
  -1  14   4     1947.60     1975.55    134.82 o 
   0  14   4       35.68      147.44     47.03 o 
   1  14   4      757.27      720.28     81.96 o 
   2  14   4     2253.44     2373.38    140.01 o 
   3  14   4     5324.25     5192.79    177.36 o 
   4  14   4       68.90        8.88     50.53 o 
   5  14   4     7953.84     8036.19    261.28 o 
   6  14   4     1705.45     1984.84    128.89 o 
   7  14   4      813.80     1052.42    113.06 o 
   8  14   4     2950.07     3086.52    286.04 o 
   9  14   4     1591.11     1900.51    172.02 o 
  10  14   4     5475.38     5558.73    259.95 o 
  11  14   4      107.95      161.04    130.55 o 
  12  14   4     1301.47     1378.48    179.59 o 
  13  14   4      319.09      247.97    197.38 o 
  14  14   4       20.43       -9.80    138.59 o 
 -14  15   4     1301.64     1080.13    186.77 o 
 -13  15   4      374.60      415.74    158.47 o 
 -12  15   4     4490.15     4414.22    256.07 o 
 -11  15   4      787.46      991.18    166.52 o 
 -10  15   4     1446.75     1774.88    177.22 o 
  -9  15   4     3198.99     3635.15    186.42 o 
  -8  15   4        0.62       -1.54     95.61 o 
  -7  15   4     3376.92     3746.51    174.85 o 
  -6  15   4      832.46      840.69    109.79 o 
  -5  15   4       39.67       93.51     74.18 o 
  -4  15   4        8.36        7.37     61.26 o 
  -3  15   4     1074.31      945.49    107.43 o 
  -2  15   4      184.63      225.78     89.36 o 
  -1  15   4     1236.64     1082.25    111.50 o 
   0  15   4     4293.88     4252.70    163.23 o 
   1  15   4        4.77      -36.41     62.02 o 
   2  15   4     6068.19     5805.34    171.24 o 
   3  15   4     1939.90     1727.31    152.22 o 
   4  15   4      174.72      322.94    169.90 o 
   5  15   4        3.67       61.13     56.22 o 
   6  15   4     1944.92     2157.72    153.52 o 
   7  15   4     5189.65     5264.97    269.92 o 
   8  15   4     1001.40     1087.46    147.18 o 
   9  15   4      404.03      425.46    132.82 o 
  10  15   4     1930.53     1525.30    177.54 o 
  11  15   4     9384.58    10039.07    351.90 o 
  12  15   4      801.49      910.56    166.43 o 
  13  15   4      461.83      588.25    170.95 o 
  14  15   4        2.69      -79.05    146.08 o 
 -13  16   4     3004.12     3276.81    330.92 o 
 -12  16   4       16.20      -14.88    136.02 o 
 -11  16   4     2400.79     2473.64    211.15 o 
 -10  16   4      332.96      209.99    138.41 o 
  -9  16   4     2157.94     2195.95    166.07 o 
  -8  16   4     5105.80     5076.13    210.52 o 
  -7  16   4     3511.35     3503.30    308.46 o 
  -6  16   4     1534.77     1553.20    127.84 o 
  -5  16   4      727.19     1011.50    101.89 o 
  -4  16   4     1102.74      979.62    123.72 o 
  -3  16   4     1151.89      938.53    113.40 o 
  -2  16   4    10125.36     9911.68    270.40 o 
  -1  16   4    10847.59    10978.31    285.48 o 
   0  16   4      719.19      632.26    124.75 o 
   1  16   4      674.75      876.09     90.18 o 
   2  16   4      946.07      781.16    115.79 o 
   3  16   4     3760.41     3953.10    193.78 o 
   4  16   4     2473.06     2308.52    160.55 o 
   5  16   4     1111.53     1033.50    137.47 o 
   6  16   4     1991.60     1921.63    137.25 o 
   7  16   4      137.64      123.94    118.06 o 
   8  16   4     1098.08     1176.40    202.71 o 
   9  16   4      397.49      333.61    137.43 o 
  10  16   4     1936.14     2120.86    193.95 o 
  11  16   4       74.27      222.24    141.63 o 
  12  16   4     1385.12     1354.02    192.19 o 
  13  16   4       11.31      242.31    154.88 o 
 -12  17   4      863.33      820.19    181.93 o 
 -11  17   4      167.81      188.22    142.55 o 
 -10  17   4      672.40      902.19    164.30 o 
  -9  17   4      211.65      443.13    127.52 o 
  -8  17   4      819.66      963.33    131.97 o 
  -7  17   4      102.44       81.08    119.81 o 
  -6  17   4      603.90      515.56    132.36 o 
  -5  17   4      311.98      351.31    124.02 o 
  -4  17   4      250.97      193.31     92.73 o 
  -3  17   4      250.94      318.30    141.45 o 
  -2  17   4        8.50     -155.98    155.98 o 
  -1  17   4       41.33       49.11    104.28 o 
   0  17   4     1324.96     1363.45    174.69 o 
   1  17   4       51.65      113.05    129.07 o 
   2  17   4      977.53      787.83    224.91 o 
   3  17   4      228.74      214.25     96.16 o 
   4  17   4      370.06      468.37    116.82 o 
   5  17   4      891.10      818.26    138.49 o 
   6  17   4     2606.44     2242.08    177.91 o 
   7  17   4     3094.87     3097.01    173.32 o 
   8  17   4       10.91      -28.80    116.60 o 
   9  17   4      254.02      198.93    135.59 o 
  10  17   4      276.13      260.89    171.38 o 
  11  17   4     2607.08     2177.56    208.95 o 
  12  17   4     1014.13      839.86    327.99 o 
 -12  18   4       33.55      182.95    151.92 o 
 -11  18   4       41.21      178.49    153.25 o 
 -10  18   4      180.38      565.71    140.72 o 
  -9  18   4     1133.56     1027.81    153.84 o 
  -8  18   4     1072.39     1192.23    161.90 o 
  -7  18   4     2031.13     2028.17    189.28 o 
  -6  18   4      477.35      450.86    139.30 o 
  -5  18   4     4239.98     4446.31    275.03 o 
  -4  18   4     1391.66     1709.81    164.42 o 
  -3  18   4       66.64      114.30    141.02 o 
  -2  18   4      389.82      478.37    148.68 o 
  -1  18   4       12.82      273.48    135.87 o 
   0  18   4      784.49      789.40    234.72 o 
   1  18   4       32.94      -44.29    204.76 o 
   2  18   4      153.66       32.69    139.11 o 
   3  18   4      452.78      149.11     72.68 o 
   4  18   4       44.43       44.08     59.72 o 
   5  18   4     1403.51     1993.06    168.70 o 
   6  18   4      900.43      902.46    117.29 o 
   7  18   4      832.05     1078.96    134.62 o 
   8  18   4      486.90      701.48    152.86 o 
   9  18   4      246.66      228.87    177.68 o 
  10  18   4      672.83      665.62    244.86 o 
  11  18   4      138.68      545.93    314.47 o 
 -11  19   4      532.07      461.81    168.87 o 
 -10  19   4       90.65      204.51    158.20 o 
  -9  19   4      260.43      519.13    169.85 o 
  -8  19   4      280.98      173.21    146.78 o 
  -7  19   4      638.16      348.39    149.06 o 
  -6  19   4     2823.07     2716.63    253.08 o 
  -5  19   4       20.89      -39.02    120.79 o 
  -4  19   4     1851.60     1517.95    170.10 o 
  -3  19   4     1009.83     1139.35    192.21 o 
  -2  19   4       65.14      -43.40    139.70 o 
  -1  19   4      136.07      233.66    387.97 o 
   0  19   4        1.80     -125.39    125.39 o 
   1  19   4     1585.85     1522.55    199.03 o 
   2  19   4      826.13      578.81    164.91 o 
   3  19   4       31.90      -59.01     85.20 o 
   4  19   4      115.70      151.86     69.98 o 
   5  19   4      423.57      360.84    165.83 o 
   6  19   4      738.38      961.72    363.99 o 
   7  19   4      170.79      467.89    177.59 o 
   8  19   4        6.82     -193.75    256.12 o 
   9  19   4       13.87       67.48    182.17 o 
  10  19   4       67.64      -65.76    184.90 o 
  11  19   4       32.31      122.93    294.72 o 
 -10  20   4       23.02       24.04    191.58 o 
  -9  20   4      164.32      395.11    205.98 o 
  -8  20   4     1026.12     1058.66    180.80 o 
  -7  20   4      330.26      455.64    153.11 o 
  -6  20   4       97.61      130.36    133.65 o 
  -5  20   4       11.66     -115.21    124.01 o 
  -4  20   4      797.90      504.81    147.51 o 
  -3  20   4     2416.46     3256.74    290.62 o 
  -2  20   4      594.12      809.70    181.87 o 
  -1  20   4      470.50      257.48    156.14 o 
   0  20   4        6.81     -164.17    164.17 o 
   1  20   4      900.60      833.31    280.19 o 
   2  20   4     1963.32     1740.26    331.53 o 
   3  20   4     2689.14     2367.74    360.79 o 
   4  20   4        0.13      235.55    240.06 o 
   5  20   4      796.43      879.12    285.73 o 
   6  20   4       22.01      189.78    255.21 o 
   7  20   4     1237.19     1223.74    328.43 o 
   8  20   4      965.97      912.12    345.01 o 
   9  20   4        1.63       11.38    239.14 o 
  -8  21   4      605.63      562.49    212.29 o 
  -7  21   4      223.48       17.83    171.78 o 
  -6  21   4       48.29     -162.83    162.83 o 
  -5  21   4      104.82      247.34    181.97 o 
  -4  21   4        4.37       85.74    173.00 o 
  -3  21   4       18.65      -45.28    167.44 o 
  -2  21   4      610.97      787.66    284.89 o 
  -1  21   4       51.67     -226.16    226.16 o 
   0  21   4     1553.59     1519.34    314.64 o 
   1  21   4     1514.04     1372.94    323.84 o 
   2  21   4      844.95      742.59    300.96 o 
   3  21   4        4.52      -98.21    228.79 o 
   4  21   4      522.19      415.42    265.75 o 
   5  21   4       57.21      462.09    285.33 o 
   6  21   4     3470.92     2844.33    413.41 o 
   7  21   4     1882.67     2056.33    397.05 o 
   8  21   4       31.05     -130.59    271.53 o 
  -7  22   4       10.11      122.33    266.36 o 
  -6  22   4        9.46       30.64    182.07 o 
  -5  22   4       90.86        0.60    182.34 o 
  -4  22   4      431.15      825.31    212.09 o 
  -3  22   4      166.90      561.06    210.48 o 
  -2  22   4      250.99      823.02    296.04 o 
  -1  22   4      372.00     -134.88    241.93 o 
   0  22   4      204.76      653.88    268.12 o 
   1  22   4        3.02       -4.87    220.21 o 
   2  22   4        4.23       36.38    255.61 o 
   3  22   4      332.51      636.44    309.41 o 
   4  22   4      439.99      286.80    282.73 o 
   5  22   4      168.51      335.01    293.34 o 
   6  22   4      234.68       36.98    276.31 o 
  -4  23   4      299.68      628.08    201.20 o 
  -3  23   4       17.58      157.81    187.12 o 
  -2  23   4      707.87      714.51    309.25 o 
  -1  23   4       66.45       41.92    258.76 o 
   0  23   4     1228.39     1065.18    329.39 o 
   1  23   4      484.27      310.73    289.55 o 
   2  23   4      282.64      382.85    290.85 o 
   3  23   4      840.76      795.89    322.96 o 
   4  23   4       81.29      369.87    303.64 o 
 -18   1   5      265.67      456.33    144.27 o 
 -17   1   5       24.67       41.87    118.52 o 
 -16   1   5      513.65      600.51    131.80 o 
 -15   1   5      189.77      254.92    112.16 o 
 -14   1   5     6774.04     6756.28    276.60 o 
 -13   1   5     2430.52     2281.74    145.79 o 
 -12   1   5     1175.45     1239.86     78.60 o 
 -11   1   5     3142.26     3108.47    103.70 o 
 -10   1   5     1323.60     1404.59     74.35 o 
  -9   1   5     8020.98     7294.27    137.87 o 
  -8   1   5    11443.09    11366.24    151.49 o 
  -7   1   5      123.30       74.35     25.40 o 
  -6   1   5    13533.88    12537.56    131.38 o 
  -5   1   5     1909.04     2987.94     53.44 o 
  -4   1   5       79.66       -3.58     15.81 o 
  -3   1   5     8861.29     8257.88     85.40 o 
  -2   1   5    53845.50    52144.64    410.00 o 
  -1   1   5     1775.15     2152.03     37.27 o 
   0   1   5    69582.79    60378.75    660.00 o 
   1   1   5     2066.94      476.78     35.91 o 
   2   1   5    22093.11    29276.27    308.66 o 
   3   1   5    12932.59    13459.30    161.85 o 
   4   1   5      637.54      782.68     31.65 o 
   5   1   5    14372.04    13695.07    151.69 o 
   6   1   5     6213.17     6268.60     92.20 o 
   7   1   5     1256.59     1419.36     47.59 o 
   8   1   5      482.22      520.70     39.70 o 
   9   1   5     3843.42     3710.37     81.19 o 
  10   1   5      775.45      862.60     55.05 o 
  11   1   5       32.26      -65.02     65.02 o 
  12   1   5     1466.27     1425.69    103.23 o 
  13   1   5     4830.87     4998.57    195.40 o 
  14   1   5     2352.13     2562.99    161.03 o 
  15   1   5       60.65       17.60    109.18 o 
  16   1   5      520.04      406.77    127.06 o 
  17   1   5      104.93       87.64    122.48 o 
  18   1   5      200.86      402.17    137.43 o 
 -18   2   5      397.44      413.11    143.32 o 
 -17   2   5     1222.70     1122.04    153.23 o 
 -16   2   5       68.35       28.46    114.12 o 
 -15   2   5     8869.21     8462.12    270.20 o 
 -14   2   5     1812.50     1845.04    146.59 o 
 -13   2   5     7623.91     7335.21    203.24 o 
 -12   2   5     1472.77     1718.11     87.73 o 
 -11   2   5     4840.64     5029.52    133.29 o 
 -10   2   5    14363.34    14154.68    212.81 o 
  -9   2   5     1647.26     1782.35     70.17 o 
  -8   2   5     1497.35     1558.79     61.97 o 
  -7   2   5       78.10       70.02     27.52 o 
  -6   2   5     3782.84     3596.47     63.43 o 
  -5   2   5    26448.83    24587.31    213.50 o 
  -4   2   5    66917.56    75744.95    591.69 o 
  -3   2   5     2196.52     1175.84     30.78 o 
  -2   2   5    12371.23    13905.12    131.63 o 
  -1   2   5    24049.66    33026.73    305.36 o 
   0   2   5    17499.78    22110.19    284.45 o 
   1   2   5    66867.63    68980.47    812.84 o 
   2   2   5    43785.77    51693.00    579.84 o 
   3   2   5     2777.46     3299.26     60.73 o 
   4   2   5      399.77      398.48     26.79 o 
   5   2   5       96.18      151.82     20.05 o 
   6   2   5    15787.85    16973.16    186.22 o 
   7   2   5      796.69      701.44     37.36 o 
   8   2   5     5451.75     5348.12     94.78 o 
   9   2   5     4529.23     4288.85     92.65 o 
  10   2   5     9889.73     9697.57    169.73 o 
  11   2   5     2181.34     2270.40     92.14 o 
  12   2   5     3306.68     3607.73    223.09 o 
  13   2   5     4273.30     4413.21    328.33 o 
  14   2   5      258.55      155.42    132.17 o 
  15   2   5     1244.06     1317.82    142.72 o 
  16   2   5       65.42      364.53    147.75 o 
  17   2   5      934.69      842.12    147.08 o 
  18   2   5      846.19     1169.27    197.33 o 
 -18   3   5     3875.26     4101.01    286.12 o 
 -17   3   5      740.76      970.61    153.88 o 
 -16   3   5      852.78      994.24    150.69 o 
 -15   3   5      100.77       46.15    113.30 o 
 -14   3   5     5089.75     5023.53    332.68 o 
 -13   3   5     2442.12     2260.56    119.06 o 
 -12   3   5       76.25       79.12     70.75 o 
 -11   3   5     2729.50     2289.96     91.91 o 
 -10   3   5     1344.35     1530.50     88.63 o 
  -9   3   5     8542.63     8286.70    202.75 o 
  -8   3   5      590.51      581.45     41.95 o 
  -7   3   5     8997.69     8927.18    135.38 o 
  -6   3   5        4.20       49.88     25.14 o 
  -5   3   5     4559.08     4814.67     72.38 o 
  -4   3   5     9618.66     9669.96    110.79 o 
  -3   3   5    47599.06    49040.06    426.29 o 
  -2   3   5     5107.61     7041.10     93.76 o 
  -1   3   5      332.96     1510.83     50.70 o 
   0   3   5     4092.76     1592.56     43.84 o 
   1   3   5     5523.70     8306.89    114.95 o 
   2   3   5     2344.48     1897.22     60.66 o 
   3   3   5       85.27        9.43     27.67 o 
   4   3   5    65429.66    74422.95    897.83 o 
   5   3   5    66978.33    64642.64    803.73 o 
   6   3   5      243.54      176.84     24.07 o 
   7   3   5     9320.07     8462.39    117.15 o 
   8   3   5      358.16      284.38     35.71 o 
   9   3   5    67501.52    66514.62    669.66 o 
  10   3   5    29102.72    28950.70    361.33 o 
  11   3   5     1735.83     1709.94    134.65 o 
  12   3   5      455.34      392.94     79.56 o 
  13   3   5     2405.23     2424.48    144.08 o 
  14   3   5     6159.99     6604.02    229.12 o 
  15   3   5     1362.52     1373.04    140.51 o 
  16   3   5      156.24       78.77    160.05 o 
  17   3   5       56.09       69.87    150.86 o 
  18   3   5      384.34      682.93    178.00 o 
 -18   4   5       97.41      143.88    137.05 o 
 -17   4   5     2401.55     2222.00    179.79 o 
 -16   4   5      710.68      585.88    132.43 o 
 -15   4   5     1934.77     2001.71    161.25 o 
 -14   4   5     1292.16     1195.01    134.78 o 
 -13   4   5     1880.54     1660.63    146.62 o 
 -12   4   5      271.78      218.12     62.29 o 
 -11   4   5     2622.44     2385.65    115.08 o 
 -10   4   5      527.15      710.67     62.92 o 
  -9   4   5    10571.45    10529.84    170.41 o 
  -8   4   5      986.46     1205.77     54.82 o 
  -7   4   5    22554.23    21531.64    244.08 o 
  -6   4   5    24754.24    24127.86    248.17 o 
  -5   4   5       28.83       81.76     25.26 o 
  -4   4   5     4814.04     4744.81     74.15 o 
  -3   4   5     8012.59     9415.96    117.21 o 
  -2   4   5      280.19      133.93     21.95 o 
  -1   4   5    20256.45    20486.88    239.57 o 
   0   4   5      771.66     1681.41     49.83 o 
   1   4   5      329.01       61.38     49.28 o 
   2   4   5     1879.17     3286.81     59.66 o 
   3   4   5      385.43      437.81     40.65 o 
   4   4   5     1799.19     1897.57     54.10 o 
   5   4   5    17828.35    18888.61    225.60 o 
   6   4   5    51103.08    52253.30    560.31 o 
   7   4   5      604.01      540.77     44.19 o 
   8   4   5    37746.47    37320.57    396.90 o 
   9   4   5     3177.99     3080.64     82.43 o 
  10   4   5     9832.39    10485.44    224.35 o 
  11   4   5     9188.68     8454.22    207.22 o 
  12   4   5       35.36       34.61     83.90 o 
  13   4   5     6049.33     6194.99    194.58 o 
  14   4   5      811.53     1281.42    144.47 o 
  15   4   5     1094.30      860.29    162.31 o 
  16   4   5       26.81      -17.57    134.44 o 
  17   4   5      340.20      109.05    149.52 o 
  18   4   5        4.31      241.09    159.87 o 
 -18   5   5      929.11      773.42    220.68 o 
 -17   5   5       13.09      -86.90    116.19 o 
 -16   5   5      170.62      208.77    122.20 o 
 -15   5   5        9.65       87.21    112.82 o 
 -14   5   5      370.22      227.62    107.53 o 
 -13   5   5     1071.79      879.53    117.06 o 
 -12   5   5      300.66      303.59     83.84 o 
 -11   5   5      655.58      528.37     70.26 o 
 -10   5   5      919.63      995.64     69.15 o 
  -9   5   5     1133.74     1201.01     91.67 o 
  -8   5   5    13399.45    13163.18    190.19 o 
  -7   5   5     8469.76     8231.90    128.38 o 
  -6   5   5     5123.62     5157.22     89.05 o 
  -5   5   5    15356.20    17360.70    190.87 o 
  -4   5   5      863.33     1105.39     48.52 o 
  -3   5   5     2125.55     1490.34     59.35 o 
  -2   5   5     8427.17     7486.21    112.50 o 
  -1   5   5    15911.24    19630.42    235.13 o 
   0   5   5     4915.80     5081.99     94.46 o 
   1   5   5      678.79     1171.98     43.64 o 
   2   5   5     4026.28     3023.57     65.15 o 
   3   5   5     9547.30    11414.23    190.39 o 
   4   5   5      506.02      609.31     52.73 o 
   5   5   5    21501.54    21318.85    276.25 o 
   6   5   5     1397.53     1672.62     62.99 o 
   7   5   5     8484.46     8199.58    136.87 o 
   8   5   5      980.65      829.46     59.20 o 
   9   5   5     4632.92     4713.75    143.61 o 
  10   5   5     1907.22     2030.08    118.99 o 
  11   5   5      310.05       77.29     71.29 o 
  12   5   5       75.99      -75.32     75.32 o 
  13   5   5      451.98      534.43    108.64 o 
  14   5   5     1686.49     1642.71    175.11 o 
  15   5   5       14.54      -50.39    122.51 o 
  16   5   5      772.48      643.62    210.78 o 
  17   5   5       28.63      -72.87    146.85 o 
 -17   6   5       95.25      216.07    162.83 o 
 -16   6   5      234.74      129.09    176.43 o 
 -15   6   5       99.08       50.57    111.97 o 
 -14   6   5     3031.27     2996.82    209.22 o 
 -13   6   5     5863.69     5859.48    217.50 o 
 -12   6   5      444.64      434.71    101.78 o 
 -11   6   5     1931.31     1816.58     92.93 o 
 -10   6   5      171.95      121.33     50.42 o 
  -9   6   5    12139.26    12256.12    235.12 o 
  -8   6   5     3279.88     3329.77    115.29 o 
  -7   6   5       66.86       28.60     34.89 o 
  -6   6   5     1599.36     1721.19     63.27 o 
  -5   6   5     4852.28     4365.34     91.44 o 
  -4   6   5     1969.74     2514.07     67.58 o 
  -3   6   5    12923.49    13143.38    166.75 o 
  -2   6   5     9175.51     7497.29    168.33 o 
  -1   6   5     4622.12     3661.73     83.63 o 
   0   6   5    25016.01    29312.74    356.43 o 
   1   6   5     6831.50     6747.66    143.77 o 
   2   6   5     8435.25     7680.65    108.15 o 
   3   6   5    11722.70    12542.88    169.30 o 
   4   6   5    12732.96    14213.90    185.02 o 
   5   6   5    33805.06    31532.24    395.04 o 
   6   6   5     4163.94     4042.76    127.48 o 
   7   6   5      992.84     1101.96     50.55 o 
   8   6   5      178.12      247.68     47.52 o 
   9   6   5       65.60       -1.39     59.17 o 
  10   6   5       80.64       48.28     64.22 o 
  11   6   5      356.79      343.16     79.37 o 
  12   6   5     2255.57     2377.09    151.42 o 
  13   6   5      637.11     1053.72    151.82 o 
  14   6   5     5936.64     5859.76    275.16 o 
  15   6   5     1575.44     1656.21    293.19 o 
  16   6   5       82.62      170.66    144.91 o 
  17   6   5      115.28      119.30    160.20 o 
 -17   7   5      152.35      449.15    164.15 o 
 -16   7   5      105.47      301.87    149.67 o 
 -15   7   5      101.62      176.96    137.46 o 
 -14   7   5        4.80      132.20    108.79 o 
 -13   7   5     2150.21     1979.17    150.09 o 
 -12   7   5     4387.94     4585.20    185.82 o 
 -11   7   5      832.77      542.57    100.82 o 
 -10   7   5      250.16      158.71     64.12 o 
  -9   7   5     3972.41     4314.01    129.95 o 
  -8   7   5     4006.07     3633.63    114.70 o 
  -7   7   5      403.87      318.90     46.64 o 
  -6   7   5       71.86       72.00     37.22 o 
  -5   7   5      799.68      842.83     52.02 o 
  -4   7   5     2572.40     2651.93     86.32 o 
  -3   7   5     9589.26     9460.50    150.46 o 
  -2   7   5     6923.19     5260.70    103.87 o 
  -1   7   5    49091.64    52664.20    593.88 o 
   0   7   5      795.53      790.31     52.68 o 
   1   7   5    12503.45    13573.95    194.63 o 
   2   7   5     3327.61     3632.81     91.32 o 
   3   7   5    42344.55    41726.21    461.19 o 
   4   7   5    43316.05    45295.74    498.99 o 
   5   7   5    14736.04    13612.27    291.01 o 
   6   7   5     1739.13     1707.16     50.29 o 
   7   7   5     2195.99     2449.96     68.54 o 
   8   7   5      551.36      670.89     55.64 o 
   9   7   5    12884.81    12507.65    327.18 o 
  10   7   5     6862.93     6321.48    210.98 o 
  11   7   5       83.98       69.22     85.67 o 
  12   7   5     1957.41     1677.75    277.04 o 
  13   7   5     1475.39     1376.64    161.38 o 
  14   7   5     1053.95      904.88    158.72 o 
  15   7   5     2529.59     2263.94    205.08 o 
  16   7   5      230.78       81.99    138.15 o 
  17   7   5      195.99      -17.46    154.68 o 
 -17   8   5        5.84      -66.11    138.91 o 
 -16   8   5      408.03      419.00    159.11 o 
 -15   8   5     1406.47     1461.74    194.99 o 
 -14   8   5     2091.44     2136.96    204.82 o 
 -13   8   5     1319.88     1252.68    157.27 o 
 -12   8   5       90.65      225.43     98.85 o 
 -11   8   5      991.20      889.90     94.30 o 
 -10   8   5    17641.26    17745.45    338.91 o 
  -9   8   5     8537.65     8206.86    182.98 o 
  -8   8   5     1277.98     1247.52     78.48 o 
  -7   8   5     2716.84     2645.18     84.75 o 
  -6   8   5     1761.83     1534.89     70.40 o 
  -5   8   5    16628.02    16432.01    227.00 o 
  -4   8   5    18656.45    18971.12    290.25 o 
  -3   8   5      446.16      451.63     45.61 o 
  -2   8   5    12090.54    11680.43    176.75 o 
  -1   8   5      490.22      468.51     37.93 o 
   0   8   5     5265.12     5200.77     94.75 o 
   1   8   5    28758.10    27489.51    349.71 o 
   2   8   5    31093.33    31112.50    338.74 o 
   3   8   5       17.28       69.58     33.19 o 
   4   8   5     2228.06     2168.14     73.14 o 
   5   8   5    29520.57    28907.82    340.08 o 
   6   8   5    19537.33    19300.35    264.79 o 
   7   8   5      973.85     1067.63     57.18 o 
   8   8   5      112.68      140.12     75.11 o 
   9   8   5     2681.72     2569.23    147.40 o 
  10   8   5     3580.44     3251.04    175.11 o 
  11   8   5      236.09      248.06    106.36 o 
  12   8   5      226.90      128.58    112.42 o 
  13   8   5     2017.38     2238.85    187.48 o 
  14   8   5     1873.07     2246.31    218.40 o 
  15   8   5       18.70       54.10    139.31 o 
  16   8   5        1.11       54.25    144.25 o 
  17   8   5      801.10     1225.31    196.70 o 
 -17   9   5      619.12      737.21    180.74 o 
 -16   9   5     1332.36     1440.45    208.81 o 
 -15   9   5      104.30      -87.79    132.97 o 
 -14   9   5     5724.74     5400.66    293.80 o 
 -13   9   5     1948.25     2039.23    183.35 o 
 -12   9   5     1776.08     1433.77    255.12 o 
 -11   9   5      196.22      138.62     80.72 o 
 -10   9   5       68.72      149.95     71.96 o 
  -9   9   5    11184.86    10857.71    209.76 o 
  -8   9   5    11344.99    11665.10    197.73 o 
  -7   9   5     2607.70     2627.48     92.07 o 
  -6   9   5       11.58       76.97     49.36 o 
  -5   9   5     2428.58     2357.19     86.94 o 
  -4   9   5     5141.07     5560.81    124.22 o 
  -3   9   5    19304.78    19870.91    272.76 o 
  -2   9   5      869.02      850.45     49.92 o 
  -1   9   5     7298.69     6924.20    188.49 o 
   0   9   5    28300.79    28979.01    334.93 o 
   1   9   5    18165.83    17956.07    255.12 o 
   2   9   5     1100.52     1339.23     62.57 o 
   3   9   5      127.53      160.89     41.26 o 
   4   9   5     1638.34     1698.98     72.58 o 
   5   9   5    14515.77    15170.27    326.60 o 
   6   9   5    18279.92    16861.24    244.85 o 
   7   9   5      387.49      478.67     84.08 o 
   8   9   5       62.97      -43.66     73.68 o 
   9   9   5     4642.54     4481.66    188.64 o 
  10   9   5      504.95      435.96    112.59 o 
  11   9   5     1087.76      814.89    130.22 o 
  12   9   5      330.17      249.50    194.27 o 
  13   9   5     1948.60     1638.15    174.97 o 
  14   9   5     1081.77      967.67    160.29 o 
  15   9   5       75.77      246.39    142.46 o 
  16   9   5      421.36      545.10    280.97 o 
 -16  10   5      321.86      294.65    163.29 o 
 -15  10   5     1923.06     2090.08    211.82 o 
 -14  10   5      930.77      727.60    156.64 o 
 -13  10   5        4.51       92.69    122.97 o 
 -12  10   5       45.97        3.07    120.93 o 
 -11  10   5     3948.33     4117.70    282.07 o 
 -10  10   5     3844.79     3670.76    210.98 o 
  -9  10   5       23.31        7.56     62.64 o 
  -8  10   5     2328.00     1939.60    135.81 o 
  -7  10   5      802.85      838.99     67.57 o 
  -6  10   5      109.40       71.59     53.16 o 
  -5  10   5      466.77      469.15     59.01 o 
  -4  10   5     8798.28     9018.15    167.47 o 
  -3  10   5      258.59      337.71     48.81 o 
  -2  10   5      544.83      493.09     46.88 o 
  -1  10   5    25893.65    27463.52    382.31 o 
   0  10   5    15597.39    14702.06    200.70 o 
   1  10   5     1667.39     1621.12     70.77 o 
   2  10   5     8750.72     9136.90    183.16 o 
   3  10   5      305.03      527.27    105.90 o 
   4  10   5       14.45       66.05     43.83 o 
   5  10   5     4970.04     4796.47    122.64 o 
   6  10   5     5600.50     5599.18    176.60 o 
   7  10   5     4999.86     5023.30    179.08 o 
   8  10   5      739.11      943.97    107.45 o 
   9  10   5      622.66      672.40    102.95 o 
  10  10   5     1082.67      988.77    132.12 o 
  11  10   5       14.73       91.36    105.20 o 
  12  10   5      903.14      661.72    143.45 o 
  13  10   5      153.79      -92.24    113.67 o 
  14  10   5       54.26      144.61    150.81 o 
  15  10   5       49.74       10.13    199.49 o 
  16  10   5      453.21      449.94    162.74 o 
 -16  11   5     1148.98      961.10    239.33 o 
 -15  11   5      969.74      923.00    177.29 o 
 -14  11   5        4.06        1.63    152.91 o 
 -13  11   5      457.89      378.18    142.40 o 
 -12  11   5     1128.42     1132.42    160.49 o 
 -11  11   5     3164.28     2908.45    195.62 o 
 -10  11   5     8339.90     8453.83    292.09 o 
  -9  11   5      190.94      328.03     94.30 o 
  -8  11   5     7785.77     7472.88    292.50 o 
  -7  11   5       23.04      -22.01     51.34 o 
  -6  11   5    15905.86    15321.31    252.93 o 
  -5  11   5    16013.52    15816.57    251.33 o 
  -4  11   5      637.55      772.05     61.52 o 
  -3  11   5    14079.98    13740.12    262.97 o 
  -2  11   5        9.98       43.25     51.47 o 
  -1  11   5     8459.31     9014.24    152.11 o 
   0  11   5      118.00      126.09     37.82 o 
   1  11   5     2515.37     2664.03     93.88 o 
   2  11   5     1758.15     1631.41    100.96 o 
   3  11   5     2003.49     2195.03     91.55 o 
   4  11   5     1248.14     1375.91     84.78 o 
   5  11   5      826.90      907.70     68.81 o 
   6  11   5      548.38      625.95     95.56 o 
   7  11   5     5792.52     5148.24    384.08 o 
   8  11   5     3321.97     2995.72    182.86 o 
   9  11   5        5.81      -95.27     95.27 o 
  10  11   5       14.50      -15.29    100.50 o 
  11  11   5     2194.96     2261.64    178.68 o 
  12  11   5     4762.47     4341.92    325.42 o 
  13  11   5       21.74      -58.89    120.68 o 
  14  11   5       19.90     -130.17    130.17 o 
  15  11   5     1215.63     1101.72    202.23 o 
  16  11   5      248.67      396.75    161.57 o 
 -15  12   5        6.69      -27.32    144.19 o 
 -14  12   5       24.70       43.61    133.54 o 
 -13  12   5      576.59      572.61    148.75 o 
 -12  12   5     1624.69     1548.48    269.04 o 
 -11  12   5      774.14      714.94    147.20 o 
 -10  12   5     2272.99     2186.95    174.92 o 
  -9  12   5     9578.31     9413.61    261.85 o 
  -8  12   5     3493.31     3737.60    166.38 o 
  -7  12   5     4247.63     4561.11    161.42 o 
  -6  12   5      562.45      616.98     85.00 o 
  -5  12   5    32370.20    32306.74    401.62 o 
  -4  12   5    66189.54    65867.41    719.06 o 
  -3  12   5     5462.04     5120.79    130.36 o 
  -2  12   5     5688.57     5493.87    131.24 o 
  -1  12   5     4391.32     4528.32    116.88 o 
   0  12   5    26049.96    26423.29    368.06 o 
   1  12   5    16307.87    15479.26    268.72 o 
   2  12   5      299.99      324.78     64.83 o 
   3  12   5     1649.45     1645.50     83.62 o 
   4  12   5        7.34       59.91     52.78 o 
   5  12   5     1114.02     1324.90    134.74 o 
   6  12   5     5736.33     5760.61    322.21 o 
   7  12   5      985.37     1045.40    219.17 o 
   8  12   5      109.43      -41.23     94.99 o 
   9  12   5      247.95      349.20    115.53 o 
  10  12   5     2310.21     2044.74    167.52 o 
  11  12   5      988.94      738.63    146.61 o 
  12  12   5        8.22       26.82    117.88 o 
  13  12   5        0.24     -109.06    109.06 o 
  14  12   5       10.86       94.33    142.88 o 
  15  12   5      203.14      224.80    155.86 o 
 -15  13   5       34.31       43.45    150.49 o 
 -14  13   5      139.40        9.14    151.63 o 
 -13  13   5     2043.27     1748.25    193.92 o 
 -12  13   5     1344.17     1297.46    164.86 o 
 -11  13   5      266.01      381.18    128.87 o 
 -10  13   5     6899.44     6538.16    269.25 o 
  -9  13   5       96.99        1.60     95.00 o 
  -8  13   5     3416.61     3358.19    163.41 o 
  -7  13   5      211.21       59.65     84.52 o 
  -6  13   5    13121.23    11733.99    405.51 o 
  -5  13   5     6654.49     6626.87    243.03 o 
  -4  13   5     4566.29     4217.58    120.97 o 
  -3  13   5     3837.01     3631.73    133.92 o 
  -2  13   5     1280.07     1352.09    105.40 o 
  -1  13   5     4997.13     5474.70    154.87 o 
   0  13   5      579.28      518.45     71.99 o 
   1  13   5    15077.77    15660.02    258.87 o 
   2  13   5    12289.22    11003.80    256.80 o 
   3  13   5     2012.76     1882.18    147.13 o 
   4  13   5     5011.21     4696.31    154.10 o 
   5  13   5      191.43      238.24     74.76 o 
   6  13   5       23.78      -33.80     55.72 o 
   7  13   5     1338.14     1730.66    189.09 o 
   8  13   5     5001.60     5001.71    223.76 o 
   9  13   5     5813.27     6107.76    254.39 o 
  10  13   5     3931.89     4334.94    228.04 o 
  11  13   5     3858.55     3494.46    217.72 o 
  12  13   5     1475.16     1390.08    179.08 o 
  13  13   5      245.41      326.11    150.71 o 
  14  13   5      664.77      618.26    170.40 o 
  15  13   5     2416.94     2893.81    388.79 o 
 -14  14   5        1.35       10.08    138.10 o 
 -13  14   5        5.10      100.82    139.58 o 
 -12  14   5        9.26      250.50    140.01 o 
 -11  14   5      800.37      943.75    158.06 o 
 -10  14   5      594.46      727.14    146.91 o 
  -9  14   5     1284.63     1205.57    130.04 o 
  -8  14   5     2641.22     2559.91    155.08 o 
  -7  14   5      141.13      109.22     76.84 o 
  -6  14   5     1597.91     1543.37    110.21 o 
  -5  14   5    18196.05    18818.04    339.46 o 
  -4  14   5    12047.75    12474.37    238.08 o 
  -3  14   5      432.92      369.28     81.81 o 
  -2  14   5      412.51      369.56     73.58 o 
  -1  14   5    16187.57    16551.29    298.40 o 
   0  14   5    20663.62    20727.66    348.25 o 
   1  14   5     2187.45     2287.70    112.85 o 
   2  14   5     2902.54     2662.29    119.18 o 
   3  14   5     1191.75     1294.24     96.47 o 
   4  14   5     1381.94     1456.18    104.94 o 
   5  14   5     1181.39     1230.08    110.10 o 
   6  14   5      606.92      508.88    126.89 o 
   7  14   5     1451.22     1365.57    147.97 o 
   8  14   5     3960.27     4055.90    210.73 o 
   9  14   5     3090.40     3031.37    201.07 o 
  10  14   5        2.97      157.71    156.56 o 
  11  14   5      779.76      937.54    159.72 o 
  12  14   5      302.44      248.13    145.31 o 
  13  14   5      138.63      355.86    153.58 o 
  14  14   5      500.64      511.57    166.32 o 
 -14  15   5       84.83      230.23    164.88 o 
 -13  15   5       13.72      -20.60    144.25 o 
 -12  15   5      155.14      150.85    147.75 o 
 -11  15   5       54.69       57.65    122.09 o 
 -10  15   5     2355.50     2541.80    192.00 o 
  -9  15   5     1949.12     1898.41    216.46 o 
  -8  15   5     1369.57     1507.08    139.66 o 
  -7  15   5     1522.35     1627.70    178.94 o 
  -6  15   5      884.76      921.63     98.07 o 
  -5  15   5       97.24      146.43     73.54 o 
  -4  15   5      377.00      289.40     72.29 o 
  -3  15   5      329.74      381.94     91.81 o 
  -2  15   5      188.35      180.49     84.50 o 
  -1  15   5      158.08       54.33     64.69 o 
   0  15   5     4039.81     3954.81    144.28 o 
   1  15   5     5175.99     5203.64    209.42 o 
   2  15   5     3286.98     3010.97    127.94 o 
   3  15   5      294.86      338.17     82.20 o 
   4  15   5     1095.94     1304.52    110.61 o 
   5  15   5      636.39      738.31    102.29 o 
   6  15   5      533.52      371.55     88.82 o 
   7  15   5        0.80       63.04     84.69 o 
   8  15   5     1454.24     1464.91    154.93 o 
   9  15   5     2364.14     2054.26    179.30 o 
  10  15   5     1263.88     1379.43    170.02 o 
  11  15   5     1895.20     1715.73    189.26 o 
  12  15   5      469.11      683.46    160.25 o 
  13  15   5       59.31     -171.91    171.91 o 
  14  15   5      103.80       77.44    198.49 o 
 -13  16   5      526.97      648.40    172.08 o 
 -12  16   5      460.44      704.09    166.41 o 
 -11  16   5      227.20      200.49    136.39 o 
 -10  16   5      364.05      359.56    120.98 o 
  -9  16   5      676.22      768.05    127.05 o 
  -8  16   5       73.45       84.56    104.09 o 
  -7  16   5      405.33      536.22    108.13 o 
  -6  16   5      260.07      350.55     99.16 o 
  -5  16   5       70.00      154.06     60.46 o 
  -4  16   5      659.21      729.19    143.48 o 
  -3  16   5     1457.93     1564.20    132.46 o 
  -2  16   5     2183.28     2217.22    140.21 o 
  -1  16   5      110.88      102.53     83.99 o 
   0  16   5       61.59       33.77     82.06 o 
   1  16   5      409.61      404.69     88.41 o 
   2  16   5        8.58      -86.53     86.53 o 
   3  16   5     1393.52     1420.39    115.80 o 
   4  16   5      941.50      797.69    105.09 o 
   5  16   5     4757.04     5036.17    191.22 o 
   6  16   5     1866.35     2146.54    191.88 o 
   7  16   5      657.20      829.27    149.92 o 
   8  16   5        2.00      120.44     95.77 o 
   9  16   5        3.34      -48.81    119.20 o 
  10  16   5      957.07      939.92    161.93 o 
  11  16   5      246.02      257.70    139.40 o 
  12  16   5       96.78      265.88    237.54 o 
  13  16   5      211.85      276.83    200.04 o 
 -12  17   5     1059.02     1005.31    181.20 o 
 -11  17   5      884.59      544.97    158.80 o 
 -10  17   5      282.13      236.03    124.54 o 
  -9  17   5      654.12      831.96    148.35 o 
  -8  17   5     3326.99     3476.35    189.42 o 
  -7  17   5     2987.94     2778.78    166.67 o 
  -6  17   5      262.89       50.60    112.56 o 
  -5  17   5      219.00      380.29    124.35 o 
  -4  17   5     1531.81     1560.72    161.27 o 
  -3  17   5      564.21      379.07    181.33 o 
  -2  17   5     4245.67     3469.33    454.29 o 
  -1  17   5    10854.26    10752.13    328.59 o 
   0  17   5     3494.89     3220.44    185.38 o 
   1  17   5       74.46       94.70    132.24 o 
   2  17   5      577.50      727.47    118.06 o 
   3  17   5    11295.02    11732.59    572.16 o 
   4  17   5    13417.71    13492.18    316.03 o 
   5  17   5     1179.58     1054.92    120.41 o 
   6  17   5      263.10      270.81    127.89 o 
   7  17   5      243.83      159.91     71.11 o 
   8  17   5       81.13      172.23     80.10 o 
   9  17   5      744.72      976.35    200.34 o 
  10  17   5      984.42      888.21    221.58 o 
  11  17   5      417.89      495.65    206.33 o 
  12  17   5     1652.89     1526.77    261.73 o 
 -12  18   5      139.43      275.65    160.35 o 
 -11  18   5       82.67      -60.15    140.26 o 
 -10  18   5     2100.00     2417.42    185.42 o 
  -9  18   5     3119.49     3255.93    262.05 o 
  -8  18   5      311.93      392.34    149.26 o 
  -7  18   5      672.88      318.18    154.50 o 
  -6  18   5      299.44      137.05    128.29 o 
  -5  18   5     1517.22     1787.76    174.00 o 
  -4  18   5     1293.95     1020.47    150.72 o 
  -3  18   5     1451.42     1672.36    503.98 o 
  -2  18   5     4627.22     4557.55    396.54 o 
  -1  18   5      126.90      115.63    138.62 o 
   0  18   5     3697.91     3796.14    249.95 o 
   1  18   5     2127.64     1914.42    202.47 o 
   2  18   5      505.42      450.84    123.32 o 
   3  18   5       62.45        2.04    107.37 o 
   4  18   5     3094.01     3205.40    273.78 o 
   5  18   5     5933.27     6179.51    263.88 o 
   6  18   5     2906.70     2994.95    253.73 o 
   7  18   5      186.33      195.73    155.38 o 
   8  18   5      168.16      278.80    243.25 o 
   9  18   5      411.93      569.79    200.35 o 
  10  18   5      178.95      209.29    191.23 o 
  11  18   5       48.40      292.86    203.37 o 
 -11  19   5       90.05      261.10    174.85 o 
 -10  19   5        7.47      228.58    156.42 o 
  -9  19   5     2479.65     2616.92    225.53 o 
  -8  19   5     6966.40     6331.98    712.04 o 
  -7  19   5     2908.53     2869.85    227.46 o 
  -6  19   5      577.85      388.41    139.41 o 
  -5  19   5     1716.41     1957.43    187.49 o 
  -4  19   5      922.56      668.62    148.22 o 
  -3  19   5     4900.04     4502.22    471.58 o 
  -2  19   5      199.07      120.45    153.73 o 
  -1  19   5    10430.47     9609.15    391.28 o 
   0  19   5     3897.24     3784.89    336.55 o 
   1  19   5      561.25      322.95    226.21 o 
   2  19   5     1705.27     1800.77    320.47 o 
   3  19   5     2135.93     1811.61    311.50 o 
   4  19   5     1204.21     1637.97    330.30 o 
   5  19   5      471.53      630.06    166.50 o 
   6  19   5      984.89      848.72    187.58 o 
   7  19   5      951.60      730.04    192.55 o 
   8  19   5      287.46      402.40    195.51 o 
   9  19   5       76.12      254.19    179.52 o 
  10  19   5      759.70     1130.35    239.64 o 
  -9  20   5     1754.24     1882.76    388.82 o 
  -8  20   5      130.48      206.97    193.14 o 
  -7  20   5     1894.25     1432.03    238.82 o 
  -6  20   5     2052.28     1612.52    231.84 o 
  -5  20   5       16.78       62.78    250.07 o 
  -4  20   5      642.41      424.79    178.86 o 
  -3  20   5      870.59      948.87    299.31 o 
  -2  20   5     4218.14     4330.14    437.10 o 
  -1  20   5      152.52     -220.43    220.43 o 
   0  20   5      412.82     -214.46    214.46 o 
   1  20   5       38.34       25.91    231.12 o 
   2  20   5      179.07      177.27    231.10 o 
   3  20   5     1584.31     2043.90    341.98 o 
   4  20   5      932.39      815.59    301.00 o 
   5  20   5      137.02      -21.23    253.97 o 
   6  20   5       44.01      263.53    269.78 o 
   7  20   5      470.06      566.63    195.42 o 
   8  20   5     2468.95     2548.25    496.55 o 
   9  20   5     1124.06     1602.71    249.70 o 
  -8  21   5      609.68      601.74    217.71 o 
  -7  21   5     1597.18     1868.70    540.25 o 
  -6  21   5      426.30      284.99    240.36 o 
  -5  21   5      104.11      231.48    188.96 o 
  -4  21   5      263.87      428.23    196.08 o 
  -3  21   5       37.43       73.55    171.01 o 
  -2  21   5      477.33      518.04    255.86 o 
  -1  21   5      670.46      433.10    257.69 o 
   0  21   5       39.03       72.25    246.99 o 
   1  21   5        3.15      -42.44    233.86 o 
   2  21   5      841.56     1014.88    314.72 o 
   3  21   5     2803.37     2807.33    395.24 o 
   4  21   5       53.48     -229.93    229.93 o 
   5  21   5      290.74      321.74    278.15 o 
   6  21   5        3.64       22.71    276.43 o 
   7  21   5      367.71      683.26    320.18 o 
   8  21   5       47.83      141.13    294.01 o 
  -6  22   5      243.28      232.73    201.88 o 
  -5  22   5     1788.08     1555.87    244.74 o 
  -4  22   5     4754.78     5235.44    640.50 o 
  -3  22   5     2976.97     2897.59    286.41 o 
  -2  22   5      202.26      200.23    284.91 o 
  -1  22   5      215.69      -77.81    231.48 o 
   0  22   5      485.52      814.09    301.42 o 
   1  22   5     1433.33     1437.83    338.17 o 
   2  22   5     1587.29     1351.13    329.29 o 
   3  22   5       57.19      172.77    279.56 o 
   4  22   5     2167.18     2410.29    403.85 o 
   5  22   5      416.55       17.12    244.42 o 
   6  22   5        3.72      351.14    290.52 o 
  -4  23   5        4.41      126.07    194.45 o 
  -3  23   5      465.70      599.26    208.20 o 
  -2  23   5      128.38      197.39    273.32 o 
  -1  23   5      283.00      -23.53    256.11 o 
   0  23   5      163.57       54.62    270.50 o 
   1  23   5      140.78       98.74    261.23 o 
   2  23   5     1076.84      345.05    302.21 o 
   3  23   5      651.89      673.39    322.53 o 
   4  23   5       84.97     -247.96    247.96 o 
 -18   0   6      426.21      484.97    205.78 o 
 -17   0   6       66.77       41.12    175.79 o 
 -16   0   6     3522.82     3095.87    269.19 o 
 -15   0   6     4505.73     4730.71    370.27 o 
 -14   0   6      302.85      186.49    217.05 o 
 -13   0   6       59.02       51.40     82.48 o 
 -12   0   6     4776.36     4921.04    260.51 o 
 -11   0   6    24358.88    23993.52    445.15 o 
 -10   0   6    32611.31    31269.07    529.74 o 
  -9   0   6    14645.69    12982.41    244.14 o 
  -8   0   6      473.11      390.48     57.45 o 
  -7   0   6     3627.64     3564.68    127.80 o 
  -6   0   6    16714.65    17466.34    229.98 o 
  -5   0   6      142.54      426.20     38.99 o 
  -4   0   6    44719.42    41683.63    546.87 o 
  -3   0   6      188.03      311.52     29.12 o 
  -2   0   6    48777.76    47560.41    538.35 o 
  -1   0   6     8201.17     5861.18     88.40 o 
   0   0   6    15444.90     9242.01    147.44 o 
   1   0   6   145177.95   168193.25   2464.86 o 
   2   0   6    44716.70    49095.81    764.61 o 
   3   0   6   145584.47   150554.05   2774.75 o 
   4   0   6    11992.17    11537.88    198.48 o 
   5   0   6      295.81      163.07     37.04 o 
   6   0   6    14457.78    15834.08    299.67 o 
   7   0   6    34229.64    33867.06    512.77 o 
   8   0   6    12782.81    12368.18    212.46 o 
   9   0   6     9000.29     9005.08    184.38 o 
  10   0   6    11874.78    11420.90    235.67 o 
  11   0   6      466.50      349.58     95.59 o 
  12   0   6     3655.71     4100.80    244.42 o 
  13   0   6      495.72      159.04    139.57 o 
  14   0   6      409.76      549.67    158.63 o 
  15   0   6       78.70        5.27    145.69 o 
  16   0   6     4603.25     4782.54    315.96 o 
  17   0   6     8927.77     9389.53    441.84 o 
  18   0   6     1508.06     1290.70    236.57 o 
 -18   1   6        5.50      222.45    193.11 o 
 -17   1   6      224.30      239.39    124.54 o 
 -16   1   6     1325.69     1470.63    156.54 o 
 -15   1   6        1.78       90.27    110.23 o 
 -14   1   6     3213.51     3189.80    200.37 o 
 -13   1   6      668.46      604.64     85.98 o 
 -12   1   6     4133.04     3885.86    119.42 o 
 -11   1   6       29.06      -45.95     51.19 o 
 -10   1   6    22971.22    22669.54    294.56 o 
  -9   1   6    40134.57    40161.59    418.50 o 
  -8   1   6      147.82      146.83     36.52 o 
  -7   1   6       16.05       22.97     24.72 o 
  -6   1   6    82446.42    79133.92    608.06 o 
  -5   1   6    78775.63    83476.04    632.37 o 
  -4   1   6     1757.10     2831.49     51.60 o 
  -3   1   6     6251.55     4981.92     60.40 o 
  -2   1   6     3037.68     3418.64     49.13 o 
  -1   1   6     1218.98      927.93     26.74 o 
   0   1   6    45304.31    50908.75    480.00 o 
   1   1   6    24572.49    19024.35    244.09 o 
   2   1   6    67558.69    78999.73    928.39 o 
   3   1   6    30460.19    34036.54    363.89 o 
   4   1   6     3141.00     1909.58     50.52 o 
   5   1   6    23726.88    24828.62    266.47 o 
   6   1   6    31770.03    32374.84    320.25 o 
   7   1   6    12868.40    12804.71    156.71 o 
   8   1   6     6084.22     6506.66    138.71 o 
   9   1   6      242.01      299.16     41.05 o 
  10   1   6     4795.45     5017.57    106.23 o 
  11   1   6      806.50      885.45     77.37 o 
  12   1   6      346.22      196.20     77.57 o 
  13   1   6      355.23      531.00    103.45 o 
  14   1   6      517.82      194.93    142.52 o 
  15   1   6     1373.87     1324.85    140.36 o 
  16   1   6     2388.11     2107.61    198.40 o 
  17   1   6        0.93      -11.91    118.42 o 
  18   1   6     1847.20     1790.72    178.37 o 
 -18   2   6        6.80       31.04    128.96 o 
 -17   2   6       14.93       27.01    145.22 o 
 -16   2   6       60.82        0.57    111.20 o 
 -15   2   6      258.14      560.28    122.73 o 
 -14   2   6     1432.05     1553.60    154.71 o 
 -13   2   6     2857.92     2843.34    126.99 o 
 -12   2   6     4755.11     4957.62    179.78 o 
 -11   2   6    10770.88    11321.95    227.40 o 
 -10   2   6     3132.71     3264.11    119.48 o 
  -9   2   6     1462.50     1404.34     64.61 o 
  -8   2   6      619.33      722.80     55.44 o 
  -7   2   6     2167.18     2067.41     53.09 o 
  -6   2   6    11176.53    10163.35    115.59 o 
  -5   2   6     1049.05     1319.42     38.66 o 
  -4   2   6    83965.27    86507.32    672.93 o 
  -3   2   6    82199.02    80002.34    619.50 o 
  -2   2   6       11.31        8.72     14.64 o 
  -1   2   6    17228.32    13239.23    138.48 o 
   0   2   6    18032.84    18378.07    206.14 o 
   1   2   6    22395.53    18359.03    265.90 o 
   2   2   6     1073.53      297.72     17.93 o 
   3   2   6    26323.44    30948.46    335.23 o 
   4   2   6     1204.09     1156.76     41.47 o 
   5   2   6       14.48       26.96     21.68 o 
   6   2   6    26400.89    25580.77    260.61 o 
   7   2   6    27698.96    27508.23    284.29 o 
   8   2   6      265.46      321.94     35.98 o 
   9   2   6      218.76      197.67     39.98 o 
  10   2   6     9911.64     9414.97    167.45 o 
  11   2   6    10970.98    11272.15    214.27 o 
  12   2   6      333.88      271.11     78.95 o 
  13   2   6     2181.19     2712.22    157.63 o 
  14   2   6      187.76       38.43    154.71 o 
  15   2   6      140.36      212.01    105.11 o 
  16   2   6     1959.92     2042.65    164.63 o 
  17   2   6     1596.15     1481.86    164.54 o 
  18   2   6       79.89      102.44    189.87 o 
 -18   3   6       31.06     -122.72    122.72 o 
 -17   3   6       16.97      -40.93    123.65 o 
 -16   3   6     1948.06     1890.19    165.25 o 
 -15   3   6     5188.07     5400.86    224.24 o 
 -14   3   6      188.91      198.64    105.90 o 
 -13   3   6        1.09      -73.67     73.67 o 
 -12   3   6      655.81      698.43     69.90 o 
 -11   3   6       35.85      -11.67     49.93 o 
 -10   3   6    13395.69    13021.89    191.70 o 
  -9   3   6     1963.02     1920.89     72.63 o 
  -8   3   6     2450.61     2363.54     72.57 o 
  -7   3   6     3493.02     3045.28     72.93 o 
  -6   3   6    51571.89    52902.82    439.54 o 
  -5   3   6    22976.76    22349.87    208.57 o 
  -4   3   6    14585.53    18410.92    174.08 o 
  -3   3   6       79.12        2.66     19.57 o 
  -2   3   6      608.83      986.13     45.08 o 
  -1   3   6       71.78      112.03     20.31 o 
   0   3   6    33774.73    38269.59    534.37 o 
   1   3   6     1632.90     1041.62     37.46 o 
   2   3   6      125.94      116.20     16.66 o 
   3   3   6    10208.29    12343.32    172.07 o 
   4   3   6    84969.03    87472.46    952.75 o 
   5   3   6    14652.85    14115.54    178.75 o 
   6   3   6      300.26      253.35     27.73 o 
   7   3   6     2131.06     2145.88     58.17 o 
   8   3   6     3839.89     3789.26     79.19 o 
   9   3   6       86.62      118.36     39.34 o 
  10   3   6     2023.83     1967.41    122.57 o 
  11   3   6     2796.82     3119.93    158.34 o 
  12   3   6    11946.10    11056.82    293.14 o 
  13   3   6     6975.28     7394.71    236.44 o 
  14   3   6     1834.56     1919.77    147.43 o 
  15   3   6      280.93      577.90    121.32 o 
  16   3   6       28.29      -22.40    132.62 o 
  17   3   6       79.53      168.67    158.46 o 
  18   3   6      105.98      134.61    189.17 o 
 -18   4   6       18.14      196.95    136.03 o 
 -17   4   6       59.86       59.20    127.44 o 
 -16   4   6      226.02      259.94    121.85 o 
 -15   4   6      204.22      165.11    115.08 o 
 -14   4   6     2090.06     2023.94    152.39 o 
 -13   4   6     2806.69     2788.93    142.21 o 
 -12   4   6        2.05      -53.92     62.07 o 
 -11   4   6      860.74      764.56     74.36 o 
 -10   4   6       39.76        6.13     48.66 o 
  -9   4   6     8964.50     8903.91    156.16 o 
  -8   4   6      127.08       78.36     40.36 o 
  -7   4   6    23058.21    21975.72    238.17 o 
  -6   4   6    21269.40    21185.32    216.58 o 
  -5   4   6      819.09      855.77     37.75 o 
  -4   4   6      346.56      476.79     39.27 o 
  -3   4   6    48452.80    43758.61    408.33 o 
  -2   4   6    94243.20   103892.75    963.12 o 
  -1   4   6    14380.29    12042.15    155.79 o 
   0   4   6    28335.18    31309.45    394.77 o 
   1   4   6    10788.21     9576.72    121.39 o 
   2   4   6     1650.42     1684.73     42.46 o 
   3   4   6     2829.79     3479.89    121.96 o 
   4   4   6    19197.62    19054.59    249.90 o 
   5   4   6      314.42      421.89     42.06 o 
   6   4   6    18885.37    19098.21    258.91 o 
   7   4   6    18646.72    18505.17    255.19 o 
   8   4   6      982.42      885.73     44.67 o 
   9   4   6       68.45       41.67     41.64 o 
  10   4   6     5263.71     5428.00    164.58 o 
  11   4   6     5048.69     5097.91    161.08 o 
  12   4   6      501.09      579.75     90.41 o 
  13   4   6      322.56      585.47     94.81 o 
  14   4   6       58.88      -39.19    110.65 o 
  15   4   6       15.74      100.43    131.81 o 
  16   4   6      121.04      242.70    150.33 o 
  17   4   6       10.46        4.47    153.21 o 
 -18   5   6      483.13      421.36    162.55 o 
 -17   5   6     1856.09     1614.81    203.66 o 
 -16   5   6     4533.13     4849.92    390.52 o 
 -15   5   6     4416.12     4079.04    202.08 o 
 -14   5   6      732.07      529.74    119.33 o 
 -13   5   6        1.63      -77.49     77.49 o 
 -12   5   6      299.92      338.11     83.82 o 
 -11   5   6     6069.96     6223.47    141.92 o 
 -10   5   6     2384.54     2184.69     87.62 o 
  -9   5   6     1801.54     1935.22     79.27 o 
  -8   5   6    23015.78    22505.21    278.39 o 
  -7   5   6    21957.41    22628.49    302.52 o 
  -6   5   6       43.85        3.81     28.25 o 
  -5   5   6    20420.79    20894.92    221.99 o 
  -4   5   6    14560.13    15109.70    186.77 o 
  -3   5   6    69220.70    69632.32    628.60 o 
  -2   5   6   123493.90   129810.77   1196.43 o 
  -1   5   6     1447.19     2638.37     61.25 o 
   0   5   6    55234.20    46742.00    576.82 o 
   1   5   6     4920.78     6127.41     91.18 o 
   2   5   6      233.63      278.85     33.12 o 
   3   5   6      870.20      914.87     53.68 o 
   4   5   6      337.20      234.41     29.27 o 
   5   5   6       53.35       69.90     25.65 o 
   6   5   6      769.91      721.92     57.45 o 
   7   5   6     1061.09     1345.55     57.95 o 
   8   5   6     1239.12     1171.07     70.51 o 
   9   5   6    10864.14    10524.87    216.32 o 
  10   5   6     9067.30     9373.95    212.27 o 
  11   5   6     4349.96     4362.97    150.46 o 
  12   5   6     3493.05     3236.77    141.47 o 
  13   5   6     5976.39     5822.35    268.17 o 
  14   5   6     4152.94     4347.22    237.60 o 
  15   5   6      274.62      247.39    143.86 o 
  16   5   6      917.55     1657.68    191.61 o 
  17   5   6     1585.04     1682.96    201.89 o 
 -17   6   6        1.25     -135.90    135.90 o 
 -16   6   6      132.94      134.75    115.29 o 
 -15   6   6        3.29      -85.52    105.79 o 
 -14   6   6      138.99       32.16    107.44 o 
 -13   6   6     6864.75     7316.92    226.13 o 
 -12   6   6       19.92       27.13     73.50 o 
 -11   6   6     7661.44     7729.86    168.24 o 
 -10   6   6       29.44      -45.69     45.69 o 
  -9   6   6    14506.92    14531.95    213.17 o 
  -8   6   6        1.70        6.66     44.58 o 
  -7   6   6    31939.47    30713.77    328.24 o 
  -6   6   6    60388.76    61065.94    616.04 o 
  -5   6   6     6734.21     7320.07    122.40 o 
  -4   6   6     8429.87     9354.91    137.28 o 
  -3   6   6    17287.30    17471.50    221.47 o 
  -2   6   6    97803.02   101443.10   1094.03 o 
  -1   6   6    67102.75    67659.18    802.52 o 
   0   6   6     4494.44     4862.66     94.67 o 
   1   6   6     4429.79     4867.23     93.00 o 
   2   6   6      514.79      398.19     33.12 o 
   3   6   6      182.84      221.55     36.85 o 
   4   6   6      838.71      894.55     61.23 o 
   5   6   6      833.99      943.37     67.07 o 
   6   6   6     1046.23     1065.72     54.03 o 
   7   6   6     1225.79     1268.28     58.90 o 
   8   6   6      380.72      371.07     92.22 o 
   9   6   6     2179.27     2128.19    104.43 o 
  10   6   6     2013.15     2036.05    148.05 o 
  11   6   6       49.05       21.60     81.31 o 
  12   6   6      644.97      652.52    110.37 o 
  13   6   6     1418.83     1413.43    157.70 o 
  14   6   6       25.95     -115.55    115.55 o 
  15   6   6       14.00      141.78    135.11 o 
  16   6   6      359.81       97.08    255.65 o 
  17   6   6       45.30      154.90    165.22 o 
 -17   7   6      340.32      195.26    193.34 o 
 -16   7   6      132.49       85.41    176.76 o 
 -15   7   6     1151.19     1077.30    145.46 o 
 -14   7   6     3919.20     3790.42    192.78 o 
 -13   7   6     2523.51     2213.01    152.35 o 
 -12   7   6      867.29      807.70    100.83 o 
 -11   7   6     3582.66     3323.06    188.45 o 
 -10   7   6      125.80      144.52     53.01 o 
  -9   7   6      404.69      311.06     65.37 o 
  -8   7   6       61.16       87.22     53.42 o 
  -7   7   6    11245.10    11390.84    172.51 o 
  -6   7   6     7881.80     7055.53    136.78 o 
  -5   7   6      725.71      781.00     66.17 o 
  -4   7   6      262.52      225.92     34.75 o 
  -3   7   6    24719.22    26391.42    312.00 o 
  -2   7   6     3437.61     3058.89     79.47 o 
  -1   7   6    16346.75    16381.41    235.79 o 
   0   7   6     4883.54     5317.58    102.42 o 
   1   7   6    15609.23    15966.63    221.13 o 
   2   7   6     3041.54     2498.08     97.79 o 
   3   7   6    14103.71    13445.40    184.02 o 
   4   7   6    27842.04    28580.00    367.78 o 
   5   7   6      561.37      709.08     53.30 o 
   6   7   6     4609.97     4562.51    109.03 o 
   7   7   6       17.85        8.15     53.08 o 
   8   7   6       26.34      -63.93     63.93 o 
   9   7   6     2162.74     2161.37    130.43 o 
  10   7   6     5015.09     5009.54    190.69 o 
  11   7   6      391.99      280.74     92.76 o 
  12   7   6      504.36      451.77    140.96 o 
  13   7   6     7496.90     7671.98    299.58 o 
  14   7   6     7782.81     8090.27    316.86 o 
  15   7   6        0.50       10.59    128.48 o 
  16   7   6      351.19      313.75    157.36 o 
  17   7   6      299.01      231.26    160.91 o 
 -17   8   6     1092.97     1060.59    192.43 o 
 -16   8   6       74.53      -75.92    137.65 o 
 -15   8   6     1669.34     1765.38    194.53 o 
 -14   8   6        5.20       52.00    127.80 o 
 -13   8   6     7680.80     8053.42    255.16 o 
 -12   8   6    12134.88    11931.47    299.30 o 
 -11   8   6      210.83      178.47     80.38 o 
 -10   8   6     5088.45     5226.04    159.46 o 
  -9   8   6     1234.82     1587.26    161.90 o 
  -8   8   6     9625.43    10035.70    252.31 o 
  -7   8   6       36.25      -44.78     46.30 o 
  -6   8   6      321.34      188.27     45.78 o 
  -5   8   6     3614.59     3352.11    100.12 o 
  -4   8   6     2548.13     2756.09     78.43 o 
  -3   8   6    20886.62    19420.66    249.34 o 
  -2   8   6     8793.65     7416.35    132.39 o 
  -1   8   6      233.93      118.98     34.49 o 
   0   8   6     2583.54     3085.06    106.75 o 
   1   8   6    15444.90    15814.89    226.34 o 
   2   8   6    46312.58    46940.42    510.20 o 
   3   8   6    10185.41    10718.80    162.74 o 
   4   8   6     6355.76     6244.64    122.31 o 
   5   8   6    12962.57    12974.38    176.69 o 
   6   8   6     4360.10     4336.24    121.99 o 
   7   8   6      328.01      273.08     78.09 o 
   8   8   6     4669.05     4379.15    168.27 o 
   9   8   6     2559.16     2386.69    180.43 o 
  10   8   6       13.46      -30.69     81.68 o 
  11   8   6      222.05       15.70    123.00 o 
  12   8   6     1153.08     1215.72    151.30 o 
  13   8   6      810.04      827.00    210.75 o 
  14   8   6      180.49      -10.83    130.67 o 
  15   8   6     3061.55     2882.70    224.88 o 
  16   8   6      936.28     1182.55    187.40 o 
  17   8   6      184.20      144.91    155.28 o 
 -17   9   6      540.22      512.09    171.07 o 
 -16   9   6      541.95      606.82    171.24 o 
 -15   9   6      341.83      364.49    154.05 o 
 -14   9   6      352.32      517.98    149.60 o 
 -13   9   6     1358.20     1494.24    169.63 o 
 -12   9   6       16.08      -90.98     90.98 o 
 -11   9   6     5680.11     5853.43    181.73 o 
 -10   9   6     5224.74     5086.74    162.43 o 
  -9   9   6      268.16      247.73     65.75 o 
  -8   9   6       24.27       23.78     53.52 o 
  -7   9   6     8019.25     7720.01    153.01 o 
  -6   9   6     4746.14     4551.58    125.09 o 
  -5   9   6      786.22      638.42     59.23 o 
  -4   9   6     1405.96     1330.52     95.44 o 
  -3   9   6      101.03       14.73     39.04 o 
  -2   9   6     2989.23     3258.61     85.66 o 
  -1   9   6     1632.44     1339.79     60.06 o 
   0   9   6     9106.86     9644.49    145.41 o 
   1   9   6      515.79      492.36     47.87 o 
   2   9   6     6930.58     7119.22    124.46 o 
   3   9   6    56799.80    55449.03    648.05 o 
   4   9   6    30963.47    29716.96    382.25 o 
   5   9   6      285.01      275.00     50.39 o 
   6   9   6        0.01       23.87     57.49 o 
   7   9   6    22546.57    22769.26    496.92 o 
   8   9   6    19318.67    18888.97    377.90 o 
   9   9   6     1219.88     1243.82    115.76 o 
  10   9   6     3999.88     4354.71    206.47 o 
  11   9   6      435.16      483.00    190.87 o 
  12   9   6     2263.00     2402.25    180.93 o 
  13   9   6       16.93     -113.43    113.43 o 
  14   9   6     1575.07     1565.98    183.07 o 
  15   9   6      717.68      632.34    160.06 o 
  16   9   6      424.86      366.28    161.50 o 
 -16  10   6     2518.77     2540.60    234.94 o 
 -15  10   6       19.60      -40.07    135.09 o 
 -14  10   6      229.80      310.22    146.67 o 
 -13  10   6     1925.52     1667.49    180.27 o 
 -12  10   6     7127.51     7749.59    300.08 o 
 -11  10   6     3575.28     3040.82    194.71 o 
 -10  10   6     4726.00     4980.62    161.41 o 
  -9  10   6     5021.94     5414.02    185.87 o 
  -8  10   6     4159.30     3941.12    117.97 o 
  -7  10   6      646.64      647.97     72.84 o 
  -6  10   6       26.67      -49.28     49.28 o 
  -5  10   6     7409.30     7107.19    153.36 o 
  -4  10   6      311.85      293.67     51.61 o 
  -3  10   6      247.02      282.02     51.44 o 
  -2  10   6      617.75      605.09     50.40 o 
  -1  10   6     1113.76     1159.53     61.43 o 
   0  10   6     2765.37     2611.28     75.11 o 
   1  10   6     3305.52     3401.15     98.74 o 
   2  10   6      156.46      152.53     40.06 o 
   3  10   6    11976.91    12466.38    202.81 o 
   4  10   6    27291.68    27622.97    367.30 o 
   5  10   6      270.64       80.65     46.31 o 
   6  10   6    14309.08    13633.39    296.91 o 
   7  10   6       38.36       54.64     73.31 o 
   8  10   6    20712.72    20984.59    615.57 o 
   9  10   6    11062.45    10839.19    320.32 o 
  10  10   6       10.28      -60.91     96.95 o 
  11  10   6     4234.91     4122.84    267.29 o 
  12  10   6      970.44      932.39    149.44 o 
  13  10   6      282.08      235.21    127.98 o 
  14  10   6      713.00      716.59    155.20 o 
  15  10   6      285.41      134.24    140.72 o 
  16  10   6     1851.13     1863.56    236.93 o 
 -16  11   6        1.08     -127.32    183.18 o 
 -15  11   6      813.02      663.61    171.86 o 
 -14  11   6      469.39      418.73    149.08 o 
 -13  11   6      188.54       94.35    132.00 o 
 -12  11   6       61.05      -57.14    189.08 o 
 -11  11   6     2123.01     2200.11    181.07 o 
 -10  11   6     3204.50     3353.25    282.78 o 
  -9  11   6     2239.27     1975.41    137.70 o 
  -8  11   6     3777.29     3696.13    124.06 o 
  -7  11   6     1990.70     2079.65    105.72 o 
  -6  11   6     5383.94     5482.71    167.30 o 
  -5  11   6      784.51      810.26     73.33 o 
  -4  11   6     3292.19     3353.55    109.04 o 
  -3  11   6      704.53      750.63     67.19 o 
  -2  11   6      190.34      252.12     58.88 o 
  -1  11   6       71.98       20.28     24.29 o 
   0  11   6      731.05      893.71     54.30 o 
   1  11   6     6122.66     5535.18    131.31 o 
   2  11   6    12315.12    12155.07    289.05 o 
   3  11   6    22303.87    21564.63    307.57 o 
   4  11   6     5662.47     5389.79    131.94 o 
   5  11   6       30.75      -26.28     60.11 o 
   6  11   6      458.90      461.73     90.22 o 
   7  11   6    12263.99    12495.74    354.73 o 
   8  11   6    13995.64    14284.87   1200.15 o 
   9  11   6       81.57       88.22    100.34 o 
  10  11   6     4185.14     4305.09    379.58 o 
  11  11   6      218.24      176.47    137.97 o 
  12  11   6     4996.10     5449.72    300.40 o 
  13  11   6      625.72      634.91    157.19 o 
  14  11   6      247.29      382.93    153.45 o 
  15  11   6      429.53      582.17    170.75 o 
  16  11   6       21.78       23.50    147.66 o 
 -15  12   6       35.83      199.63    158.45 o 
 -14  12   6        1.89     -135.03    135.03 o 
 -13  12   6     1275.03     1274.15    174.80 o 
 -12  12   6     2644.57     2568.92    201.93 o 
 -11  12   6      453.94      482.87    136.52 o 
 -10  12   6     1213.50     1428.13    157.67 o 
  -9  12   6     1769.45     1642.44    134.32 o 
  -8  12   6       97.06       84.73     89.51 o 
  -7  12   6     1762.28     1544.59    108.67 o 
  -6  12   6     5390.84     5679.33    149.71 o 
  -5  12   6       46.06       -7.63     55.45 o 
  -4  12   6     4691.27     5056.85    129.06 o 
  -3  12   6     1236.76     1359.01     79.21 o 
  -2  12   6      619.22      599.59     62.48 o 
  -1  12   6      505.69      450.03     74.46 o 
   0  12   6       39.07       -9.29     49.95 o 
   1  12   6     2098.13     2135.71     90.55 o 
   2  12   6     1764.68     1835.67     96.21 o 
   3  12   6     1752.64     1862.92     84.93 o 
   4  12   6     2196.81     2000.83     93.89 o 
   5  12   6       88.66      106.08     67.06 o 
   6  12   6     5339.85     5030.65    162.82 o 
   7  12   6     3697.37     3680.97    193.82 o 
   8  12   6     2774.58     2503.61    214.30 o 
   9  12   6     1190.68     1173.55    189.97 o 
  10  12   6      574.24      450.40    122.18 o 
  11  12   6      194.35      346.23    129.53 o 
  12  12   6       72.04       65.81    128.78 o 
  13  12   6        2.77      281.91    135.89 o 
  14  12   6      208.60      186.78    294.89 o 
  15  12   6      289.98      363.36    229.82 o 
 -15  13   6      443.76      495.06    170.40 o 
 -14  13   6      112.77      -39.19    141.05 o 
 -13  13   6       26.35       -9.20    136.13 o 
 -12  13   6        0.06       59.46    129.70 o 
 -11  13   6       74.69      211.50    127.92 o 
 -10  13   6      479.64      317.82    119.61 o 
  -9  13   6      412.73      383.87    109.76 o 
  -8  13   6      482.33      399.89    103.18 o 
  -7  13   6      245.81      273.23     91.58 o 
  -6  13   6     1778.44     2075.01    107.14 o 
  -5  13   6     9591.04     9540.41    182.88 o 
  -4  13   6     3263.57     3246.59    108.13 o 
  -3  13   6      292.57      238.33     60.40 o 
  -2  13   6     1041.06      937.34     72.18 o 
  -1  13   6     1893.07     2002.30    114.09 o 
   0  13   6      213.36      238.30     63.36 o 
   1  13   6      118.93      112.19     57.07 o 
   2  13   6       13.31       26.16     61.67 o 
   3  13   6      249.43       77.74     65.01 o 
   4  13   6     8331.44     8342.60    284.48 o 
   5  13   6     6047.52     5884.29    204.39 o 
   6  13   6      175.72      105.93     80.86 o 
   7  13   6     1056.95     1118.06    132.68 o 
   8  13   6      973.24      795.54    192.52 o 
   9  13   6     1119.59     1111.99    139.67 o 
  10  13   6     1315.90     1369.34    159.70 o 
  11  13   6      140.25       76.87    122.18 o 
  12  13   6     1498.36     1427.00    241.94 o 
  13  13   6     1687.98     2011.45    199.93 o 
  14  13   6       57.80      176.00    147.52 o 
  15  13   6      110.71      326.45    160.62 o 
 -14  14   6      964.49      889.46    349.85 o 
 -13  14   6        2.93       99.44    142.99 o 
 -12  14   6      570.51      729.98    161.53 o 
 -11  14   6        4.61       93.46    127.59 o 
 -10  14   6      925.39      868.49    144.39 o 
  -9  14   6       79.69      159.19    104.52 o 
  -8  14   6     1283.56     1303.34    126.85 o 
  -7  14   6      402.58      554.59     90.30 o 
  -6  14   6      134.94      159.78     71.78 o 
  -5  14   6     1667.48     1543.89     99.30 o 
  -4  14   6     3629.58     3784.16    134.97 o 
  -3  14   6     8936.93     9109.43    237.79 o 
  -2  14   6     3673.53     3880.95    139.70 o 
  -1  14   6     3225.34     3173.55    153.42 o 
   0  14   6     9159.95     9101.90    217.18 o 
   1  14   6       13.69       68.97     63.12 o 
   2  14   6      313.49      259.14     85.74 o 
   3  14   6     3499.29     3295.05    140.46 o 
   4  14   6     1815.09     2109.07    123.93 o 
   5  14   6        7.10      -71.80     71.80 o 
   6  14   6     6674.29     6430.29    216.68 o 
   7  14   6     3031.23     3194.63    184.88 o 
   8  14   6      572.44      472.74    100.53 o 
   9  14   6     1190.89      818.80    284.12 o 
  10  14   6     1637.57     1784.81    173.63 o 
  11  14   6     7596.06     7689.07    309.74 o 
  12  14   6      426.71      499.99    153.24 o 
  13  14   6      863.12     1172.27    184.43 o 
  14  14   6      221.80      -96.26    352.41 o 
 -14  15   6      336.01      427.94    175.53 o 
 -13  15   6      715.73      769.96    175.34 o 
 -12  15   6     1291.01     1221.79    178.29 o 
 -11  15   6     3628.21     4362.68    246.09 o 
 -10  15   6      164.87      197.14    114.30 o 
  -9  15   6     1341.23     1498.61    145.04 o 
  -8  15   6     2309.38     2307.69    154.65 o 
  -7  15   6     1139.21     1125.65    123.95 o 
  -6  15   6      178.63      194.22    100.61 o 
  -5  15   6       77.70      160.98     74.07 o 
  -4  15   6       18.94       -1.41     73.09 o 
  -3  15   6     1097.37     1200.65    115.29 o 
  -2  15   6     4344.85     4185.86    174.39 o 
  -1  15   6     1723.90     1851.69    131.20 o 
   0  15   6     3230.61     3283.91    176.16 o 
   1  15   6     9268.94     9316.46    218.33 o 
   2  15   6     1137.21      997.64    157.51 o 
   3  15   6    15328.26    15303.83    321.90 o 
   4  15   6      667.32      649.82     95.31 o 
   5  15   6     2017.45     2005.24    132.45 o 
   6  15   6      514.40      415.59    102.37 o 
   7  15   6     1856.34     1630.69    154.38 o 
   8  15   6     2914.49     2935.66    238.45 o 
   9  15   6      244.77       84.27     67.08 o 
  10  15   6      127.74       74.84    123.69 o 
  11  15   6     1845.40     1457.36    178.82 o 
  12  15   6     3355.28     3490.84    449.58 o 
  13  15   6      264.01      274.47    454.35 o 
  14  15   6       32.31      -21.17    189.69 o 
 -13  16   6      271.09      353.71    153.55 o 
 -12  16   6     2899.74     3022.23    227.85 o 
 -11  16   6       95.78       61.46    145.07 o 
 -10  16   6     1578.38     1892.24    164.69 o 
  -9  16   6      511.18      904.44    133.80 o 
  -8  16   6     1625.28     2039.96    155.11 o 
  -7  16   6     6152.46     5910.33    247.16 o 
  -6  16   6     4883.14     4770.26    193.25 o 
  -5  16   6      893.56      834.09    116.31 o 
  -4  16   6      701.55      692.31    111.95 o 
  -3  16   6       83.75      133.22     84.64 o 
  -2  16   6     1180.52     1050.65    125.59 o 
  -1  16   6    12601.27    11764.20    340.79 o 
   0  16   6    12220.52    12668.58    289.80 o 
   1  16   6     1365.74     1373.22    131.41 o 
   2  16   6     3659.58     3649.48    227.69 o 
   3  16   6      166.91      158.95     83.81 o 
   4  16   6     8211.21     7962.84    229.90 o 
   5  16   6     1750.39     2263.63    263.46 o 
   6  16   6     1004.70     1029.83    124.42 o 
   7  16   6     3178.08     3134.37    168.80 o 
   8  16   6       18.52      169.48    157.43 o 
   9  16   6      763.79      892.43    202.30 o 
  10  16   6      513.44      642.14    194.74 o 
  11  16   6     2361.37     2729.43    280.80 o 
  12  16   6       13.47       52.96    185.66 o 
  13  16   6      692.01      741.53    231.27 o 
 -12  17   6      151.12      275.58    156.85 o 
 -11  17   6      716.60      820.05    167.64 o 
 -10  17   6        6.98      -97.37    110.55 o 
  -9  17   6      247.83      388.59    123.44 o 
  -8  17   6       19.30       49.50    109.42 o 
  -7  17   6      233.00      181.76    179.73 o 
  -6  17   6      881.12      875.60    211.01 o 
  -5  17   6     1411.67     1474.30    162.12 o 
  -4  17   6       35.39      116.33    111.98 o 
  -3  17   6       18.41      148.11    132.46 o 
  -2  17   6      323.75      351.37    122.35 o 
  -1  17   6     1057.29      943.63    160.49 o 
   0  17   6      116.95       68.19    122.57 o 
   1  17   6      556.54      440.13    146.07 o 
   2  17   6       14.14       -8.78     82.49 o 
   3  17   6      888.84      935.33    121.26 o 
   4  17   6      218.80      450.46    119.68 o 
   5  17   6     1867.74     1863.76    209.32 o 
   6  17   6     1027.68     1138.89    277.01 o 
   7  17   6     3119.48     3112.03    260.51 o 
   8  17   6     1294.58     1465.66    224.59 o 
   9  17   6       99.90      392.94    183.03 o 
  10  17   6       23.41      187.46    183.84 o 
  11  17   6      451.39      415.63    202.55 o 
  12  17   6     1530.51     1465.62    258.18 o 
 -11  18   6      176.46       45.76    147.66 o 
 -10  18   6        2.71       30.35    126.10 o 
  -9  18   6      567.52      537.75    131.16 o 
  -8  18   6      504.07      534.33    153.11 o 
  -7  18   6     1438.08     1625.97    186.84 o 
  -6  18   6     2197.58     2296.42    195.90 o 
  -5  18   6      268.26      240.93    127.67 o 
  -4  18   6     4286.01     4441.79    236.03 o 
  -3  18   6     1343.34     1616.21    300.14 o 
  -2  18   6       33.95      -43.73    127.67 o 
  -1  18   6      321.48      397.25    149.00 o 
   0  18   6      166.36       88.19    204.47 o 
   1  18   6      517.87      433.25    234.64 o 
   2  18   6      369.68       53.41    207.19 o 
   3  18   6        8.39     -123.76    123.76 o 
   4  18   6      304.15      425.67    221.41 o 
   5  18   6        7.07      325.97    205.64 o 
   6  18   6      939.21      663.54    181.76 o 
   7  18   6      228.40      377.91    172.83 o 
   8  18   6      533.25      631.88    197.85 o 
   9  18   6      340.53      532.37    196.84 o 
  10  18   6      368.51      194.27    192.80 o 
  11  18   6      535.52     1015.84    241.96 o 
 -10  19   6     1128.50     1120.60    244.07 o 
  -9  19   6       74.00       -3.20    182.98 o 
  -8  19   6      536.38      862.67    213.41 o 
  -7  19   6      388.02      418.40    275.83 o 
  -6  19   6      701.51      483.68    254.08 o 
  -5  19   6     2606.65     3095.68    273.48 o 
  -4  19   6       19.57        3.19    188.11 o 
  -3  19   6     1376.43     1336.44    302.13 o 
  -2  19   6      756.09     1019.29    278.93 o 
  -1  19   6       54.20     -119.89    196.19 o 
   0  19   6      399.63       97.91    217.46 o 
   1  19   6        0.20     -122.09    198.31 o 
   2  19   6     2114.59     1770.59    329.90 o 
   3  19   6     1256.15      771.87    278.61 o 
   4  19   6      257.92      554.88    263.28 o 
   5  19   6      375.03      297.72    162.63 o 
   6  19   6      160.28      121.82    158.25 o 
   7  19   6      181.78      316.27    179.26 o 
   8  19   6      214.03      410.34    186.32 o 
   9  19   6      263.31      180.04    186.86 o 
  10  19   6        6.46      191.26    388.94 o 
  -9  20   6       10.12      156.93    182.98 o 
  -8  20   6      127.84      212.20    354.12 o 
  -7  20   6      498.78      444.75    327.97 o 
  -6  20   6      641.36      646.54    406.64 o 
  -5  20   6      284.52      196.92    172.11 o 
  -4  20   6       11.63     -158.32    158.32 o 
  -3  20   6      563.76      232.35    265.56 o 
  -2  20   6     2565.53     3020.21    390.36 o 
  -1  20   6     1121.36     1745.03    335.71 o 
   0  20   6       14.39      245.86    246.40 o 
   1  20   6      127.82      127.48    246.32 o 
   2  20   6       32.78        1.26    217.18 o 
   3  20   6     1211.01     1241.25    317.63 o 
   4  20   6     1295.16     1301.41    312.27 o 
   5  20   6       64.48       73.36    238.18 o 
   6  20   6      597.64      778.35    312.31 o 
   7  20   6      157.74      176.94    173.03 o 
   8  20   6      944.32      696.75    383.70 o 
   9  20   6      736.55      914.60    228.68 o 
  -8  21   6       37.47     -178.55    178.55 o 
  -7  21   6      212.16      208.86    208.26 o 
  -6  21   6        1.06      151.15    183.46 o 
  -5  21   6      126.93      107.73    180.87 o 
  -4  21   6        2.36       34.06    167.90 o 
  -3  21   6       79.68     -232.66    283.48 o 
  -2  21   6       37.90      169.86    250.82 o 
  -1  21   6      253.30      550.42    268.89 o 
   0  21   6       12.38      146.61    242.54 o 
   1  21   6      800.87      920.61    311.72 o 
   2  21   6     1490.09     1402.52    349.17 o 
   3  21   6     1226.85     1607.33    334.99 o 
   4  21   6       80.52      281.60    263.51 o 
   5  21   6      578.27      711.93    299.80 o 
   6  21   6       51.22      157.23    293.06 o 
   7  21   6     3540.36     3166.89    433.33 o 
   8  21   6     2076.13     2884.81    439.47 o 
  -6  22   6       18.78     -168.93    168.93 o 
  -5  22   6      125.84      -93.32    267.26 o 
  -4  22   6      427.23      558.13    208.75 o 
  -3  22   6      144.52      100.62    509.87 o 
  -2  22   6       35.59       79.19    236.22 o 
  -1  22   6      547.88      228.34    275.10 o 
   0  22   6      389.49        0.38    246.22 o 
   1  22   6       89.58      327.66    271.40 o 
   2  22   6       85.00      249.11    263.91 o 
   3  22   6        1.47     -218.92    261.68 o 
   4  22   6      951.22     1405.86    344.81 o 
   5  22   6      205.83      103.02    280.59 o 
   6  22   6      434.96      135.50    284.25 o 
  -4  23   6       58.02      -90.53    276.99 o 
  -3  23   6      376.93      323.58    209.73 o 
  -2  23   6       80.11     -254.48    254.48 o 
  -1  23   6      979.41     1381.62    351.01 o 
   0  23   6        0.49      146.02    276.57 o 
   1  23   6     1311.06      853.86    297.90 o 
   2  23   6      290.06      337.44    299.97 o 
   3  23   6      172.04      164.23    289.36 o 
 -18   1   7      467.11      541.86    177.39 o 
 -17   1   7      501.92      552.68    194.91 o 
 -16   1   7       38.49        6.12    116.13 o 
 -15   1   7      991.32      961.38    134.79 o 
 -14   1   7      520.64      621.16    117.57 o 
 -13   1   7     8747.12     8890.22    256.96 o 
 -12   1   7      779.92     1035.28     97.77 o 
 -11   1   7     1962.08     2037.39     89.69 o 
 -10   1   7      212.96      183.95     51.65 o 
  -9   1   7     2431.84     2429.67     75.96 o 
  -8   1   7     4377.94     4301.04     89.63 o 
  -7   1   7     7267.25     7343.64     99.94 o 
  -6   1   7      535.38      460.70     31.51 o 
  -5   1   7    18428.47    17519.63    165.76 o 
  -4   1   7    23981.47    24024.79    208.52 o 
  -3   1   7      360.23      226.31     19.84 o 
  -2   1   7    55150.33    60804.02    501.79 o 
  -1   1   7    11422.04    10367.85    102.78 o 
   0   1   7     9780.15    13133.97    135.50 o 
   1   1   7    91876.92    88266.70    867.74 o 
   2   1   7    18178.63    20279.22    267.48 o 
   3   1   7    18402.66    19081.84    235.59 o 
   4   1   7     9411.27     8788.86    125.58 o 
   5   1   7       33.82       -7.11     22.60 o 
   6   1   7    11501.97    11306.92    138.06 o 
   7   1   7     7138.87     6693.76    102.61 o 
   8   1   7      354.36      349.41     36.52 o 
   9   1   7       28.71       30.83     38.88 o 
  10   1   7      951.46      903.96     60.35 o 
  11   1   7      930.77      909.11     86.23 o 
  12   1   7        9.45        9.87     81.04 o 
  13   1   7       26.72       16.43     87.97 o 
  14   1   7     3289.27     3169.38    171.95 o 
  15   1   7      790.51      741.45    151.76 o 
  16   1   7      222.47      218.36    119.03 o 
  17   1   7       71.39      202.53    127.06 o 
  18   1   7        7.21     -127.81    148.16 o 
 -18   2   7      514.20      536.15    150.43 o 
 -17   2   7       27.08      -96.94    110.09 o 
 -16   2   7      552.89      424.43    126.48 o 
 -15   2   7      410.61      310.56    114.61 o 
 -14   2   7    11087.63    10602.06    290.89 o 
 -13   2   7     1357.39     1269.18    112.89 o 
 -12   2   7     1439.65     1428.07     84.22 o 
 -11   2   7     1457.62     1518.30     81.79 o 
 -10   2   7     5455.60     5508.64    121.65 o 
  -9   2   7    18298.46    18356.95    232.47 o 
  -8   2   7     6432.55     6284.77    108.97 o 
  -7   2   7     3752.93     3461.44     75.83 o 
  -6   2   7     9502.30    11027.54    124.00 o 
  -5   2   7      564.98      894.55     39.41 o 
  -4   2   7    21283.59    16551.38    160.25 o 
  -3   2   7    32454.07    38075.07    314.33 o 
  -2   2   7    43046.18    40423.89    357.34 o 
  -1   2   7    27398.54    32494.47    305.97 o 
   0   2   7    15171.74    19490.04    239.74 o 
   1   2   7    12783.96    16043.60    201.48 o 
   2   2   7   143582.67   145743.33   1432.34 o 
   3   2   7    43165.56    42344.32    478.62 o 
   4   2   7     1852.62     1336.07     44.48 o 
   5   2   7    17549.86    17955.04    220.37 o 
   6   2   7      829.02      873.17     34.75 o 
   7   2   7     8708.05     9032.29    121.80 o 
   8   2   7     1027.85      971.97     45.27 o 
   9   2   7     9303.16     9224.43    136.83 o 
  10   2   7     7387.94     7440.70    164.23 o 
  11   2   7     2846.29     2682.06    107.58 o 
  12   2   7       21.48       15.47     72.71 o 
  13   2   7     2869.08     2655.09    152.36 o 
  14   2   7     2908.89     3093.18    170.95 o 
  15   2   7        7.32       72.45    107.14 o 
  16   2   7      415.25      398.30    129.63 o 
  17   2   7      136.75      273.14    160.69 o 
  18   2   7      448.43      777.23    174.44 o 
 -18   3   7     2368.26     2182.96    191.62 o 
 -17   3   7     5089.85     5296.79    286.52 o 
 -16   3   7      673.98      722.58    137.04 o 
 -15   3   7     1387.40     1311.90    147.31 o 
 -14   3   7       45.86       11.17    100.09 o 
 -13   3   7     7589.80     7058.08    232.32 o 
 -12   3   7     3480.78     3597.64    134.18 o 
 -11   3   7      519.67      445.08     63.18 o 
 -10   3   7      615.54      788.51     66.35 o 
  -9   3   7       69.45      110.39     45.63 o 
  -8   3   7      174.82      171.70     43.05 o 
  -7   3   7     1857.51     2159.98     60.90 o 
  -6   3   7      512.95      726.82     41.78 o 
  -5   3   7     1989.81     2064.94     53.15 o 
  -4   3   7     5411.22     4730.57     76.46 o 
  -3   3   7        8.25       35.36     18.71 o 
  -2   3   7      133.56      270.01     33.29 o 
  -1   3   7     3173.31     2780.20     55.18 o 
   0   3   7     2434.54     2454.19     56.39 o 
   1   3   7    78220.91    85725.37    925.47 o 
   2   3   7    16992.25    14037.34    165.09 o 
   3   3   7     9808.58     8653.57    145.48 o 
   4   3   7      647.72      568.46     46.93 o 
   5   3   7    33486.68    33682.92    375.82 o 
   6   3   7    68104.01    65999.48    696.91 o 
   7   3   7      157.75      193.03     31.25 o 
   8   3   7    19704.20    19095.56    216.86 o 
   9   3   7     1513.28     1662.63     81.70 o 
  10   3   7    32088.88    30699.13    456.33 o 
  11   3   7     4241.75     4536.96    153.32 o 
  12   3   7        2.12       61.99     75.53 o 
  13   3   7      213.08      358.49    104.15 o 
  14   3   7      853.78     1016.68    127.23 o 
  15   3   7     3252.57     3197.15    184.31 o 
  16   3   7      171.63      252.12    149.19 o 
  17   3   7       59.47       44.38    145.02 o 
 -18   4   7     2996.92     3062.86    209.11 o 
 -17   4   7       10.77       83.32    130.32 o 
 -16   4   7     1789.17     1944.91    166.63 o 
 -15   4   7       31.95       70.52    106.56 o 
 -14   4   7     1973.03     1836.11    150.42 o 
 -13   4   7     2134.35     1788.45    164.07 o 
 -12   4   7      273.85      204.89     76.79 o 
 -11   4   7       25.21      -50.17     50.17 o 
 -10   4   7      990.28      890.80     68.47 o 
  -9   4   7      748.81      685.96     59.51 o 
  -8   4   7     2551.16     2528.41     87.94 o 
  -7   4   7      846.78      688.81     47.84 o 
  -6   4   7    22912.69    22446.88    208.99 o 
  -5   4   7    21052.41    22135.57    210.88 o 
  -4   4   7     1346.71     1235.07     62.53 o 
  -3   4   7    17931.60    17336.65    187.73 o 
  -2   4   7    32613.85    35193.00    353.70 o 
  -1   4   7     7402.02     8727.52    116.99 o 
   0   4   7     3304.55     2191.24     51.43 o 
   1   4   7     2647.31     3550.08     67.92 o 
   2   4   7    54552.70    56353.82    633.76 o 
   3   4   7     1526.66      901.01     87.31 o 
   4   4   7     9152.24     8396.73    140.21 o 
   5   4   7     5518.82     5459.56    113.46 o 
   6   4   7    21006.53    22547.46    333.70 o 
   7   4   7    27601.43    28360.89    337.73 o 
   8   4   7     6832.71     6723.69    120.86 o 
   9   4   7    37268.89    36801.82    467.51 o 
  10   4   7     4998.47     5098.86    155.49 o 
  11   4   7     1979.36     2067.19    115.48 o 
  12   4   7     2870.79     2867.86    133.67 o 
  13   4   7      334.13      294.48     97.71 o 
  14   4   7     3748.86     3387.77    217.73 o 
  15   4   7      653.52      606.26    149.38 o 
  16   4   7      137.31      181.79    144.26 o 
  17   4   7       13.67      100.46    157.63 o 
 -17   5   7     1397.68     1449.81    165.36 o 
 -16   5   7       49.35       34.27    116.33 o 
 -15   5   7      338.14      540.97    121.59 o 
 -14   5   7     1443.87     1758.09    295.35 o 
 -13   5   7     1868.38     1556.30    135.19 o 
 -12   5   7      368.34      179.02     79.22 o 
 -11   5   7      975.33     1026.26     73.00 o 
 -10   5   7       32.76        9.76     53.45 o 
  -9   5   7     3754.05     3764.24    105.17 o 
  -8   5   7       52.32       99.33     42.79 o 
  -7   5   7    12488.98    12214.77    169.49 o 
  -6   5   7     1398.03     1445.97     69.07 o 
  -5   5   7      586.51      510.26     35.29 o 
  -4   5   7     1135.84     1372.14     47.89 o 
  -3   5   7     9110.28     9094.22    143.74 o 
  -2   5   7     8659.63     9185.50    122.07 o 
  -1   5   7     1580.52     1647.29     50.69 o 
   0   5   7      102.09      153.11     22.36 o 
   1   5   7     4650.21     4670.07     76.70 o 
   2   5   7      179.55      427.48     32.87 o 
   3   5   7      664.50      635.69     58.97 o 
   4   5   7    20859.63    19376.03    259.71 o 
   5   5   7      838.44      863.59     60.39 o 
   6   5   7    12263.29    11983.33    200.46 o 
   7   5   7     3276.21     3109.61    117.53 o 
   8   5   7    16795.95    15712.39    296.53 o 
   9   5   7       90.64       87.67     63.19 o 
  10   5   7     4083.83     3952.81    140.43 o 
  11   5   7      437.82      431.52     78.64 o 
  12   5   7     1734.08     1524.86    132.09 o 
  13   5   7       59.54      149.49     98.61 o 
  14   5   7     1057.80     1295.96    228.71 o 
  15   5   7      828.30     1026.20    171.13 o 
  16   5   7       54.08      -93.34    134.38 o 
  17   5   7      145.55      171.88    152.68 o 
 -17   6   7       48.68      157.95    203.80 o 
 -16   6   7       23.48       -4.46    112.16 o 
 -15   6   7      442.90      159.81    114.85 o 
 -14   6   7        7.50      -72.54    101.57 o 
 -13   6   7     1127.89     1185.04    130.08 o 
 -12   6   7     6146.19     6246.07    171.16 o 
 -11   6   7      439.17      391.73     69.92 o 
 -10   6   7      834.40      945.61     69.70 o 
  -9   6   7     1277.21     1021.04     68.65 o 
  -8   6   7    11663.70    12076.99    209.40 o 
  -7   6   7    12244.81    11174.27    170.38 o 
  -6   6   7      273.21      301.87     46.33 o 
  -5   6   7        6.66       72.69     33.56 o 
  -4   6   7     9342.32     9160.33    137.47 o 
  -3   6   7     2824.04     3226.84     75.79 o 
  -2   6   7    17800.54    20297.99    285.29 o 
  -1   6   7     6526.68     5100.24     91.99 o 
   0   6   7      854.09      696.38     32.53 o 
   1   6   7     9040.70     8840.32    140.06 o 
   2   6   7     1964.41     1876.84     65.58 o 
   3   6   7    28500.27    29625.00    371.87 o 
   4   6   7     1410.16     1605.93     76.82 o 
   5   6   7      776.94      819.55     46.26 o 
   6   6   7     6540.75     7005.20    164.83 o 
   7   6   7     3624.22     3236.96    150.36 o 
   8   6   7      302.61      276.00     60.07 o 
   9   6   7       33.15      -16.28     61.58 o 
  10   6   7      548.34      392.86     91.71 o 
  11   6   7      308.86      145.58    126.16 o 
  12   6   7     2271.73     2235.28    146.13 o 
  13   6   7      771.70      799.64    149.11 o 
  14   6   7      695.57      592.75    147.56 o 
  15   6   7     3527.73     3619.04    232.38 o 
  16   6   7      937.02      743.89    292.27 o 
  17   6   7      364.64      226.92    158.12 o 
 -17   7   7      793.65      652.25    180.68 o 
 -16   7   7      747.62      838.39    169.66 o 
 -15   7   7       71.73      133.17    128.97 o 
 -14   7   7     3011.70     3206.02    180.62 o 
 -13   7   7      840.19     1005.75    128.53 o 
 -12   7   7     4539.08     4291.12    148.38 o 
 -11   7   7     3895.82     4323.99    142.86 o 
 -10   7   7      864.42      847.68     69.22 o 
  -9   7   7       25.27       14.57     59.26 o 
  -8   7   7     3381.59     3285.74    111.61 o 
  -7   7   7     3613.86     3995.73    109.01 o 
  -6   7   7     2492.23     2306.35     81.61 o 
  -5   7   7      710.21      680.03     55.67 o 
  -4   7   7     1528.59     1585.78     59.15 o 
  -3   7   7     2746.14     2863.64     81.62 o 
  -2   7   7     4248.43     4498.81     97.28 o 
  -1   7   7     9628.10     9992.28    166.02 o 
   0   7   7    41430.28    39091.20    424.87 o 
   1   7   7     8285.90     7833.87    133.19 o 
   2   7   7     5863.57     6177.44    113.73 o 
   3   7   7     1876.69     2007.52     61.21 o 
   4   7   7    24309.26    23608.70    357.06 o 
   5   7   7    40043.55    39785.35    532.01 o 
   6   7   7    13059.73    12905.96    193.76 o 
   7   7   7      262.53      261.72     43.34 o 
   8   7   7       46.92       89.03     65.33 o 
   9   7   7     2192.34     2352.96    135.18 o 
  10   7   7     6209.10     6365.45    214.83 o 
  11   7   7     2506.70     2376.99    147.47 o 
  12   7   7     2230.49     1961.13    168.24 o 
  13   7   7     1960.73     1724.37    174.47 o 
  14   7   7     3151.83     3487.87    226.00 o 
  15   7   7     1194.94     1465.73    183.65 o 
  16   7   7     2007.36     1971.03    230.54 o 
  17   7   7       63.27      186.27    155.22 o 
 -17   8   7      136.47       36.04    218.83 o 
 -16   8   7      358.58      454.20    163.53 o 
 -15   8   7      369.36      454.28    159.31 o 
 -14   8   7     2333.26     2332.17    167.01 o 
 -13   8   7     1880.99     2061.89    197.70 o 
 -12   8   7     2614.39     2582.31    135.22 o 
 -11   8   7      412.24      431.36     87.70 o 
 -10   8   7      526.34      339.49     78.66 o 
  -9   8   7    12314.94    12913.28    232.93 o 
  -8   8   7    14023.09    13620.74    216.55 o 
  -7   8   7     3361.60     3188.10    109.93 o 
  -6   8   7      775.06      851.07     66.74 o 
  -5   8   7     1153.25     1037.99     65.92 o 
  -4   8   7     9346.75     9526.72    195.13 o 
  -3   8   7    24485.22    24356.85    299.26 o 
  -2   8   7      871.84     1028.32     54.55 o 
  -1   8   7     8530.63     8030.70    138.07 o 
   0   8   7     3879.45     4150.76     85.26 o 
   1   8   7      271.22      186.97     57.29 o 
   2   8   7    12581.91    13798.09    185.95 o 
   3   8   7     1621.18     1507.61     61.62 o 
   4   8   7      378.45      449.82     43.78 o 
   5   8   7     6373.05     6201.16    143.80 o 
   6   8   7     1389.09     1549.00    108.75 o 
   7   8   7    11707.90    10958.61    256.13 o 
   8   8   7      881.60      777.30    126.04 o 
   9   8   7     3257.73     3036.51    150.72 o 
  10   8   7       51.10       66.78     82.44 o 
  11   8   7      592.22      416.02    115.44 o 
  12   8   7      102.99     -102.55    102.55 o 
  13   8   7      120.51      246.71    126.32 o 
  14   8   7     1635.55     1559.40    174.13 o 
  15   8   7      865.01      796.94    162.79 o 
  16   8   7       16.11      102.47    172.40 o 
  17   8   7        5.90       42.35    147.79 o 
 -16   9   7      352.47      354.33    168.68 o 
 -15   9   7      982.24      887.37    170.79 o 
 -14   9   7        3.58       37.38    143.09 o 
 -13   9   7     3158.11     3340.38    217.99 o 
 -12   9   7     2309.22     2326.89    135.73 o 
 -11   9   7     1142.39      939.46    100.10 o 
 -10   9   7     4043.83     3776.58    143.41 o 
  -9   9   7      147.78      205.49     63.18 o 
  -8   9   7    16289.52    16256.35    246.28 o 
  -7   9   7     8202.90     7892.95    171.78 o 
  -6   9   7      996.92     1045.12     72.87 o 
  -5   9   7        9.81       12.99     45.62 o 
  -4   9   7     3701.11     3974.04    108.88 o 
  -3   9   7      168.74      239.13     47.37 o 
  -2   9   7     8065.71     7847.96    142.71 o 
  -1   9   7     4177.78     4207.72    100.18 o 
   0   9   7     8184.72     8545.67    148.32 o 
   1   9   7    45404.35    43898.42    532.55 o 
   2   9   7    29450.93    29731.82    349.39 o 
   3   9   7        1.93       -8.38     36.91 o 
   4   9   7       10.46      -32.83     37.63 o 
   5   9   7     8753.58     8473.98    168.19 o 
   6   9   7    19170.06    19378.94    314.27 o 
   7   9   7    11438.18    11988.53    286.00 o 
   8   9   7      715.88      739.50    122.78 o 
   9   9   7      346.36      280.23     88.37 o 
  10   9   7      115.00      184.81    137.86 o 
  11   9   7       50.02       98.43    125.18 o 
  12   9   7       12.26      124.87    111.10 o 
  13   9   7       14.42      -73.94    111.92 o 
  14   9   7      198.97      284.54    141.36 o 
  15   9   7      126.36     -105.83    134.45 o 
  16   9   7       64.41      273.53    158.88 o 
 -16  10   7      348.46      318.19    161.66 o 
 -15  10   7      471.26      528.42    155.56 o 
 -14  10   7     2781.31     2510.27    210.82 o 
 -13  10   7      179.42       -6.24    125.19 o 
 -12  10   7      277.70      213.26    127.85 o 
 -11  10   7     3394.83     3169.22    228.23 o 
 -10  10   7     7587.34     7609.75    306.94 o 
  -9  10   7      169.93      211.14     67.18 o 
  -8  10   7      170.31      186.64     58.88 o 
  -7  10   7      304.06      331.90     63.97 o 
  -6  10   7       17.12      177.13     71.31 o 
  -5  10   7      540.00      558.22     79.15 o 
  -4  10   7      384.61      460.60     56.66 o 
  -3  10   7       50.75       39.96     47.45 o 
  -2  10   7       51.95       59.01     39.93 o 
  -1  10   7      838.87      816.15     64.07 o 
   0  10   7    14708.97    15404.00    209.18 o 
   1  10   7     8349.53     7457.46    147.43 o 
   2  10   7     2280.48     2155.51     74.00 o 
   3  10   7    10488.01    10012.72    176.03 o 
   4  10   7      686.69      760.21     58.78 o 
   5  10   7     3630.59     3364.74    143.52 o 
   6  10   7       13.76      -35.62     67.27 o 
   7  10   7     6117.43     5835.93    196.90 o 
   8  10   7     4181.40     3660.19    340.19 o 
   9  10   7        0.47       19.69     74.22 o 
  10  10   7      197.13      275.47    135.54 o 
  11  10   7     1837.66     1713.25    166.71 o 
  12  10   7      754.45      872.57    145.62 o 
  13  10   7      661.27      554.67    145.82 o 
  14  10   7      133.25       23.44    135.72 o 
  15  10   7      618.68      761.46    172.06 o 
  16  10   7        6.66     -143.89    143.89 o 
 -16  11   7      275.54      504.22    175.62 o 
 -15  11   7     1155.01     1153.71    189.07 o 
 -14  11   7     1092.91     1077.61    177.52 o 
 -13  11   7       84.59      312.66    142.41 o 
 -12  11   7      815.96     1250.22    321.98 o 
 -11  11   7     1889.19     1717.73    168.93 o 
 -10  11   7     1761.28     1939.54    218.64 o 
  -9  11   7     6240.95     6184.07    181.22 o 
  -8  11   7       82.63       30.34     62.07 o 
  -7  11   7     4552.76     4743.52    140.77 o 
  -6  11   7     1331.97     1432.78     87.06 o 
  -5  11   7    20133.69    20500.04    353.66 o 
  -4  11   7    20959.53    19763.01    290.76 o 
  -3  11   7     2795.30     2672.28     96.37 o 
  -2  11   7    14622.08    14588.71    228.77 o 
  -1  11   7     2577.01     2737.35     91.32 o 
   0  11   7     4875.28     5849.04    135.44 o 
   1  11   7       28.74       -0.37     44.81 o 
   2  11   7     2287.67     2291.65     79.30 o 
   3  11   7      360.27      399.88     53.88 o 
   4  11   7     3211.55     2781.98     97.31 o 
   5  11   7     7303.76     7437.70    236.38 o 
   6  11   7      370.61      502.71     91.48 o 
   7  11   7      393.97      401.11     88.85 o 
   8  11   7      721.37      903.74    123.10 o 
   9  11   7      127.15      148.71     60.20 o 
  10  11   7       54.94      162.58    110.57 o 
  11  11   7       50.35      -23.40    164.07 o 
  12  11   7     2753.58     2765.88    245.75 o 
  13  11   7     1214.63     1347.40    178.07 o 
  14  11   7       12.96       30.83    142.11 o 
  15  11   7      405.03      361.79    154.63 o 
  16  11   7      933.84     1238.77    382.24 o 
 -15  12   7       34.31      -80.22    146.05 o 
 -14  12   7       37.51       -0.55    140.04 o 
 -13  12   7      574.78      586.51    154.83 o 
 -12  12   7        6.52       78.79    119.16 o 
 -11  12   7     4800.96     4548.83    234.24 o 
 -10  12   7     1941.80     1723.02    164.86 o 
  -9  12   7     3202.22     3216.89    164.52 o 
  -8  12   7     8048.62     7342.56    226.34 o 
  -7  12   7      465.98      437.25     74.33 o 
  -6  12   7    10388.52    10588.86    221.86 o 
  -5  12   7      110.24       26.05     59.55 o 
  -4  12   7    30739.97    30680.85    386.24 o 
  -3  12   7    47288.42    47505.94    584.26 o 
  -2  12   7     4385.56     4287.98    144.85 o 
  -1  12   7     4283.17     4650.71    231.17 o 
   0  12   7     1220.91     1414.61     88.82 o 
   1  12   7    31491.73    31365.37    421.76 o 
   2  12   7    26427.08    26319.63    336.22 o 
   3  12   7      156.01      221.41     56.37 o 
   4  12   7        7.06       77.23     60.95 o 
   5  12   7       35.29       57.12     64.26 o 
   6  12   7     2769.20     2897.63    146.38 o 
   7  12   7     4219.70     3863.30    191.74 o 
   8  12   7      174.45      258.64    105.73 o 
   9  12   7      206.12      137.90     71.38 o 
  10  12   7     1235.79     1167.00    143.15 o 
  11  12   7     4929.15     4902.27    246.92 o 
  12  12   7     1346.66     1610.34    178.40 o 
  13  12   7      185.28      300.40    215.93 o 
  14  12   7      229.90      390.68    156.05 o 
  15  12   7      630.84      660.79    176.02 o 
 -15  13   7      688.68      244.98    162.79 o 
 -14  13   7       62.34     -138.71    138.71 o 
 -13  13   7      501.83      758.89    165.44 o 
 -12  13   7     2670.66     2723.36    209.13 o 
 -11  13   7     2155.79     2159.56    188.12 o 
 -10  13   7      292.76      224.89    124.93 o 
  -9  13   7     6180.52     6516.14    227.91 o 
  -8  13   7      141.59      -85.91     85.91 o 
  -7  13   7     4589.56     4794.14    185.52 o 
  -6  13   7       43.58      -68.33     68.33 o 
  -5  13   7    21102.35    21668.88    307.95 o 
  -4  13   7    19634.47    18969.63    276.04 o 
  -3  13   7     1430.37     1721.96     89.42 o 
  -2  13   7      299.06      320.56     67.70 o 
  -1  13   7     6876.96     6695.56    193.14 o 
   0  13   7     7956.23     7974.79    189.65 o 
   1  13   7      371.15      271.41     61.02 o 
   2  13   7     2795.06     2999.50    107.75 o 
   3  13   7     1546.62     1874.89    102.87 o 
   4  13   7      446.16      334.36     73.87 o 
   5  13   7      433.33      399.49     77.81 o 
   6  13   7       44.94       56.56     92.37 o 
   7  13   7      843.93      741.96    119.63 o 
   8  13   7      315.88      311.60    110.94 o 
   9  13   7      189.82      174.98    103.93 o 
  10  13   7     1666.30     1407.91    244.37 o 
  11  13   7     4214.50     3874.58    408.56 o 
  12  13   7     2411.04     2666.33    211.45 o 
  13  13   7      261.80      187.50    138.37 o 
  14  13   7      147.13      237.20    241.19 o 
  15  13   7      938.34      961.86    244.35 o 
 -14  14   7      155.31      212.14    159.19 o 
 -13  14   7      816.67      458.32    206.30 o 
 -12  14   7      606.91      647.45    161.65 o 
 -11  14   7      786.48      707.95    152.79 o 
 -10  14   7     3329.78     3511.68    185.90 o 
  -9  14   7      363.45      410.04    114.06 o 
  -8  14   7     1672.30     1541.05    134.64 o 
  -7  14   7      282.83      209.24    113.22 o 
  -6  14   7       39.01      -71.08     71.08 o 
  -5  14   7      908.93      981.64    132.92 o 
  -4  14   7     9057.99     9070.52    179.04 o 
  -3  14   7     6052.83     6085.79    172.87 o 
  -2  14   7      736.71      767.22     83.44 o 
  -1  14   7     4655.19     5051.14    174.77 o 
   0  14   7    10764.89    10460.69    227.31 o 
   1  14   7    11227.37    11129.59    289.16 o 
   2  14   7     7615.33     7795.67    193.79 o 
   3  14   7      622.19      780.68     96.80 o 
   4  14   7     2839.82     3282.40    144.31 o 
   5  14   7     2035.57     1981.87    125.30 o 
   6  14   7     1195.78     1093.74    111.75 o 
   7  14   7      408.69      367.57    113.98 o 
   8  14   7     2055.38     1955.98    167.14 o 
   9  14   7     2679.53     2976.97    195.34 o 
  10  14   7     3645.86     4055.05    299.13 o 
  11  14   7     1224.63     1481.95    192.43 o 
  12  14   7      162.99      -14.47    169.82 o 
  13  14   7       94.79      201.72    278.57 o 
  14  14   7      655.79      760.90    214.65 o 
 -14  15   7      157.36       93.97    153.42 o 
 -13  15   7        8.38       -9.77    140.75 o 
 -12  15   7      187.32      303.04    143.57 o 
 -11  15   7      738.50      964.69    164.28 o 
 -10  15   7      109.55      134.64    112.42 o 
  -9  15   7     1627.10     1661.26    149.91 o 
  -8  15   7     1688.39     1867.19    228.51 o 
  -7  15   7     1263.48     1082.26    124.90 o 
  -6  15   7      582.58      685.56     95.73 o 
  -5  15   7     2047.25     2251.12    135.78 o 
  -4  15   7      629.68      669.60     97.13 o 
  -3  15   7      318.08      246.11     92.36 o 
  -2  15   7      925.39      751.94     85.89 o 
  -1  15   7      978.63      814.04    134.63 o 
   0  15   7      856.22      789.29    102.27 o 
   1  15   7     3785.24     3652.14    150.53 o 
   2  15   7     4470.22     4784.30    171.20 o 
   3  15   7      363.90      412.78     88.16 o 
   4  15   7       11.76       74.41     78.84 o 
   5  15   7        1.08       14.56     84.46 o 
   6  15   7      676.14      590.99    103.29 o 
   7  15   7      339.05      202.12    111.63 o 
   8  15   7      507.48      470.43    191.42 o 
   9  15   7        0.93       83.11    162.30 o 
  10  15   7      396.86      308.15    179.51 o 
  11  15   7      901.29      587.21    203.23 o 
  12  15   7      896.18      854.98    211.50 o 
  13  15   7      384.64      234.89    198.40 o 
 -13  16   7      732.95      825.20    244.10 o 
 -12  16   7     1100.70     1193.70    300.71 o 
 -11  16   7      601.76      599.77    158.87 o 
 -10  16   7      349.41      324.70    124.10 o 
  -9  16   7      618.71      626.98    127.26 o 
  -8  16   7     2683.66     3101.14    178.92 o 
  -7  16   7     2360.35     2326.96    153.32 o 
  -6  16   7       97.26      141.84    116.98 o 
  -5  16   7      115.56       49.29    106.66 o 
  -4  16   7       91.92     -109.06    109.06 o 
  -3  16   7     1138.05     1096.91    137.00 o 
  -2  16   7     3319.51     3339.39    184.55 o 
  -1  16   7     1606.47     1539.79    113.86 o 
   0  16   7      191.67      339.86     85.97 o 
   1  16   7      397.17      409.29    101.60 o 
   2  16   7       22.56       93.29     80.66 o 
   3  16   7      744.08      960.79    164.83 o 
   4  16   7     1355.46     1474.51    144.22 o 
   5  16   7      193.69      291.32    142.32 o 
   6  16   7     3043.48     3209.14    516.15 o 
   7  16   7     1741.39     1592.53    274.96 o 
   8  16   7      834.96     1066.87    200.21 o 
   9  16   7        4.77      129.95    170.67 o 
  10  16   7       14.48     -159.48    159.48 o 
  11  16   7     1356.39     1218.38    245.06 o 
  12  16   7      620.96      684.50    283.14 o 
  13  16   7       27.28      363.11    268.89 o 
 -12  17   7      407.90      125.52    152.47 o 
 -11  17   7      524.96      534.17    160.75 o 
 -10  17   7       45.46       -3.11    121.83 o 
  -9  17   7      110.77      -23.64    140.95 o 
  -8  17   7       75.97      -53.10     99.55 o 
  -7  17   7     2858.24     3089.86    277.41 o 
  -6  17   7     3330.12     3184.98    209.82 o 
  -5  17   7      142.67      185.95    118.02 o 
  -4  17   7      703.25      553.63    129.30 o 
  -3  17   7     3396.23     3160.68    232.35 o 
  -2  17   7      437.19      449.39    119.53 o 
  -1  17   7      987.92      883.85    245.15 o 
   0  17   7     2426.85     2337.88    335.42 o 
   1  17   7     1748.06     1664.14    179.34 o 
   2  17   7        2.63      151.99    123.74 o 
   3  17   7      391.97      327.28    147.28 o 
   4  17   7    10420.29    10820.63    420.57 o 
   5  17   7    12712.04    11868.52    447.25 o 
   6  17   7     2856.73     3113.24    304.26 o 
   7  17   7       64.38      279.65    331.81 o 
   8  17   7       64.00      -36.50    297.89 o 
   9  17   7      213.74      394.48    191.92 o 
  10  17   7      991.75     1511.94    423.63 o 
  11  17   7      570.29      522.17    216.92 o 
  12  17   7        1.89      133.19    196.75 o 
 -11  18   7      354.99      347.66    188.98 o 
 -10  18   7      197.13      166.01    150.05 o 
  -9  18   7     2238.98     2334.63    273.36 o 
  -8  18   7     6924.07     6963.64    390.06 o 
  -7  18   7     2789.85     2429.43    254.64 o 
  -6  18   7      120.76      178.12    157.66 o 
  -5  18   7       40.25      -21.92    157.72 o 
  -4  18   7     4044.54     4041.41    291.24 o 
  -3  18   7     2715.16     2965.38    376.68 o 
  -2  18   7     1770.68     2040.12    320.94 o 
  -1  18   7     3042.85     3621.10    389.90 o 
   0  18   7       56.69     -165.55    178.80 o 
   1  18   7      750.01      994.85    271.54 o 
   2  18   7      203.67     -110.68    213.44 o 
   3  18   7      664.57      598.58    352.06 o 
   4  18   7       58.03      155.29    148.18 o 
   5  18   7      496.58      322.03    157.41 o 
   6  18   7      678.54      755.29    184.43 o 
   7  18   7     1404.45     1688.17    424.06 o 
   8  18   7      732.52     1329.98    226.98 o 
   9  18   7      257.13      333.06    498.48 o 
  10  18   7       68.98       69.68    184.37 o 
  11  18   7      194.85      160.34    191.76 o 
 -10  19   7      284.44      131.11    198.71 o 
  -9  19   7      214.65       40.08    170.27 o 
  -8  19   7     2835.40     2347.20    276.95 o 
  -7  19   7     5763.35     5721.96    364.56 o 
  -6  19   7     2420.24     2013.30    325.78 o 
  -5  19   7      593.27      257.51    183.09 o 
  -4  19   7      841.66      617.34    191.38 o 
  -3  19   7     1859.28     1935.51    325.44 o 
  -2  19   7     5594.87     4756.38    438.92 o 
  -1  19   7      100.55       67.40    207.28 o 
   0  19   7     5851.87     5976.86    483.48 o 
   1  19   7     1576.80     1708.38    331.22 o 
   2  19   7      903.53      441.23    252.98 o 
   3  19   7     1373.94     1328.37    296.25 o 
   4  19   7     1869.22     1926.45    217.49 o 
   5  19   7     1225.28     1246.25    378.31 o 
   6  19   7     2179.88     1651.03    230.14 o 
   7  19   7     2563.09     2604.15    299.50 o 
   8  19   7     1809.54     2024.52    251.78 o 
   9  19   7      517.95      392.51    205.19 o 
  10  19   7      257.32      131.47    424.05 o 
  -9  20   7     1790.18     1639.65    253.55 o 
  -8  20   7     3830.65     4092.77    400.11 o 
  -7  20   7      176.09      103.12    186.21 o 
  -6  20   7     1092.40     1293.09    230.51 o 
  -5  20   7      560.61      618.52    214.95 o 
  -4  20   7      335.44      127.16    266.37 o 
  -3  20   7      887.16      849.37    290.38 o 
  -2  20   7     1043.03      970.10    297.78 o 
  -1  20   7     3271.76     2992.31    396.10 o 
   0  20   7      169.68     -214.34    214.34 o 
   1  20   7       11.12     -187.66    237.45 o 
   2  20   7      145.66      -71.05    230.16 o 
   3  20   7       14.28      176.20    251.31 o 
   4  20   7      220.07      337.70    273.70 o 
   5  20   7       50.87      422.89    280.60 o 
   6  20   7       25.27      -49.50    163.94 o 
   7  20   7        1.22       99.72    175.03 o 
   8  20   7      977.10     1131.23    240.03 o 
   9  20   7     2105.48     1948.74    444.60 o 
  -8  21   7       16.86       80.05    192.20 o 
  -7  21   7      455.69      468.35    198.08 o 
  -6  21   7      987.60     1354.33    242.80 o 
  -5  21   7      650.54      711.68    200.34 o 
  -4  21   7     1096.13     1258.54    239.25 o 
  -3  21   7     1264.07     1002.72    222.69 o 
  -2  21   7      127.56      221.64    252.36 o 
  -1  21   7      181.23      270.53    257.25 o 
   0  21   7       64.07      300.59    274.38 o 
   1  21   7      321.57      107.62    254.05 o 
   2  21   7       18.02      254.32    248.74 o 
   3  21   7     1751.63     1189.50    338.01 o 
   4  21   7     2532.74     2282.40    382.06 o 
   5  21   7       62.18     -249.03    249.03 o 
   6  21   7       58.51      -14.23    272.97 o 
   7  21   7      271.25      651.69    337.01 o 
  -6  22   7       54.21       15.64    283.99 o 
  -5  22   7       39.54      174.23    193.11 o 
  -4  22   7     1059.00     1129.10    237.55 o 
  -3  22   7     3403.98     3104.86    300.63 o 
  -2  22   7     2301.67     2358.31    397.45 o 
  -1  22   7       77.21      128.15    273.65 o 
   0  22   7        1.66     -156.79    245.95 o 
   1  22   7      982.46     1039.22    327.41 o 
   2  22   7     3916.72     4632.63    490.69 o 
   3  22   7     2549.21     2796.95    421.48 o 
   4  22   7       47.46      144.61    289.17 o 
   5  22   7     1295.90      569.89    312.99 o 
   6  22   7      121.22      -97.08    269.89 o 
  -3  23   7      266.20      510.67    207.08 o 
  -2  23   7      101.71       90.41    248.29 o 
  -1  23   7       10.74      170.02    273.02 o 
   0  23   7      852.73     1016.22    331.78 o 
   1  23   7      725.69     1101.72    325.02 o 
   2  23   7        7.17      278.70    297.35 o 
   3  23   7      738.64      882.15    342.01 o 
 -18   0   8      163.95       46.94    189.37 o 
 -17   0   8     1273.95      841.22    213.92 o 
 -16   0   8      673.30      605.61    189.09 o 
 -15   0   8     4954.97     5009.87    308.87 o 
 -14   0   8    11886.87    11434.04    426.12 o 
 -13   0   8      122.39      -43.18    151.29 o 
 -12   0   8      457.42      547.13     96.22 o 
 -11   0   8    19685.87    19450.36    392.55 o 
 -10   0   8    59744.42    56931.63    767.20 o 
  -9   0   8    46628.70    47177.90    741.99 o 
  -8   0   8     6535.00     7184.86    225.75 o 
  -7   0   8     3158.09     2714.41    121.09 o 
  -6   0   8    45498.94    44835.03    503.85 o 
  -5   0   8    40203.33    39848.35    447.38 o 
  -4   0   8      936.12      481.84     39.70 o 
  -3   0   8      588.93      262.96     30.68 o 
  -2   0   8    54514.18    60975.18    675.25 o 
  -1   0   8    10763.91    12043.62    159.36 o 
   0   0   8    45857.98    49806.99    670.84 o 
   1   0   8    32768.94    32754.21    521.92 o 
   2   0   8    47381.65    49537.74    769.38 o 
   3   0   8     3361.18     2543.46    113.85 o 
   4   0   8    30016.95    28749.23    616.46 o 
   5   0   8       38.42      122.69     40.53 o 
   6   0   8     6725.20     6493.33    149.90 o 
   7   0   8     1903.51     2113.28     90.88 o 
   8   0   8      768.64      861.55    143.74 o 
   9   0   8     5792.55     6419.73    148.59 o 
  10   0   8    14746.23    15167.22    352.72 o 
  11   0   8     7831.85     7604.87    363.32 o 
  12   0   8      233.82      139.25    126.93 o 
  13   0   8     4134.99     4223.75    256.78 o 
  14   0   8       56.27       85.68    273.91 o 
  15   0   8     2141.10     2291.94    232.00 o 
  16   0   8      522.44      369.72    180.15 o 
  17   0   8     1609.91     1423.20    233.82 o 
  18   0   8     5982.87     6358.34    380.08 o 
 -18   1   8      110.22     -106.24    119.84 o 
 -17   1   8        0.02      -46.04    114.48 o 
 -16   1   8     1149.92     1320.27    151.29 o 
 -15   1   8      851.29      930.65    135.32 o 
 -14   1   8       56.14      -13.61    101.02 o 
 -13   1   8      551.34      469.90    109.12 o 
 -12   1   8      279.99      321.90     63.81 o 
 -11   1   8     7603.48     7247.79    144.84 o 
 -10   1   8     2131.45     2208.36     83.36 o 
  -9   1   8     1577.30     1666.14     67.18 o 
  -8   1   8    23601.07    22768.90    250.29 o 
  -7   1   8      469.28      522.71     40.35 o 
  -6   1   8    26735.71    25949.28    244.40 o 
  -5   1   8     2499.48     1754.89     43.19 o 
  -4   1   8    90108.67    91038.71    688.55 o 
  -3   1   8       90.78       41.36     17.42 o 
  -2   1   8    61688.64    61635.50    510.64 o 
  -1   1   8     6005.88     7157.60     87.79 o 
   0   1   8    82457.77    91106.59    800.96 o 
   1   1   8     1620.39     1179.29     35.27 o 
   2   1   8    79462.62    82863.52    961.07 o 
   3   1   8    46417.48    42390.79    483.89 o 
   4   1   8      978.89      919.55     43.91 o 
   5   1   8    11741.32    12590.44    184.18 o 
   6   1   8    32033.63    30902.27    332.16 o 
   7   1   8    22214.27    22521.05    243.24 o 
   8   1   8     9787.22     9638.86    153.77 o 
   9   1   8     7125.40     7283.54    118.87 o 
  10   1   8     9770.60    10414.45    167.44 o 
  11   1   8       75.69        4.11     63.45 o 
  12   1   8     2187.61     2385.87    171.60 o 
  13   1   8       55.17       91.17     92.76 o 
  14   1   8     2006.99     2030.61    149.76 o 
  15   1   8       32.32      198.71    166.47 o 
  16   1   8     3448.94     3696.35    309.08 o 
  17   1   8     2479.52     2729.95    190.36 o 
 -18   2   8       11.13     -112.19    126.93 o 
 -17   2   8      170.29      255.55    128.61 o 
 -16   2   8     1473.21     1598.14    162.03 o 
 -15   2   8       20.18       64.26    106.85 o 
 -14   2   8     1651.11     1628.33    145.50 o 
 -13   2   8      568.10      668.38    114.80 o 
 -12   2   8      207.58      175.94     84.85 o 
 -11   2   8     7850.00     7464.06    146.62 o 
 -10   2   8    33148.62    32854.63    368.24 o 
  -9   2   8     3118.25     3358.91     94.91 o 
  -8   2   8      527.23      501.04     45.35 o 
  -7   2   8    16043.73    15967.39    193.85 o 
  -6   2   8    53300.95    51833.92    434.55 o 
  -5   2   8     7794.61     7655.98    103.29 o 
  -4   2   8      364.80      394.78     26.96 o 
  -3   2   8    11936.32    12295.70    131.14 o 
  -2   2   8    29606.55    34834.25    315.29 o 
  -1   2   8     5736.98     4809.13     71.92 o 
   0   2   8     3780.58     3197.94     99.76 o 
   1   2   8     6275.54     9208.44    123.58 o 
   2   2   8    14310.34    12749.10    143.75 o 
   3   2   8    15780.96    16919.21    247.72 o 
   4   2   8     6952.21     6855.83    115.54 o 
   5   2   8      204.92      243.04     32.09 o 
   6   2   8     4967.67     5477.84    100.51 o 
   7   2   8     6747.86     6844.10    102.08 o 
   8   2   8     3349.91     3198.53     71.87 o 
   9   2   8       53.45       15.08     36.66 o 
  10   2   8      354.54      219.26     70.56 o 
  11   2   8     5827.33     5446.38    163.37 o 
  12   2   8     9203.65     8331.55    241.47 o 
  13   2   8      652.03      851.99    116.87 o 
  14   2   8      613.96      523.01    109.82 o 
  15   2   8       16.44       -0.86    101.88 o 
  16   2   8        8.64      -83.11    112.89 o 
  17   2   8      725.55      567.85    174.49 o 
 -18   3   8      272.41      428.31    141.88 o 
 -17   3   8      116.31       59.45    128.18 o 
 -16   3   8        6.11      -21.84    150.48 o 
 -15   3   8      861.44      586.70    124.06 o 
 -14   3   8     8711.86     8892.67    269.76 o 
 -13   3   8     4193.64     4533.17    192.10 o 
 -12   3   8      231.71      162.18     74.46 o 
 -11   3   8       47.16       66.68     53.35 o 
 -10   3   8      509.08      400.84     58.34 o 
  -9   3   8      149.09       62.69     46.15 o 
  -8   3   8       76.91       25.40     37.15 o 
  -7   3   8       24.91      107.84     35.12 o 
  -6   3   8     1316.67     1341.88     46.34 o 
  -5   3   8    10582.30    10817.53    124.92 o 
  -4   3   8    41069.34    36755.00    314.15 o 
  -3   3   8    49397.26    53328.70    447.45 o 
  -2   3   8       74.45       81.27     20.25 o 
  -1   3   8      153.52      137.10     25.83 o 
   0   3   8    45529.12    47450.29    498.01 o 
   1   3   8     2064.94     2309.82     60.68 o 
   2   3   8     4910.58     5487.01    116.69 o 
   3   3   8      502.62      779.52     44.08 o 
   4   3   8       78.60       74.15     31.06 o 
   5   3   8    23278.64    24288.68    377.76 o 
   6   3   8    19712.82    18359.78    237.28 o 
   7   3   8      372.71      439.27     38.54 o 
   8   3   8     2422.85     2469.79     69.97 o 
   9   3   8        4.31       61.28     51.62 o 
  10   3   8     1446.32     1738.52    102.14 o 
  11   3   8     1598.61     1619.04    117.58 o 
  12   3   8      777.85      886.45     95.28 o 
  13   3   8     8324.62     8443.72    252.78 o 
  14   3   8     3011.04     2831.28    187.24 o 
  15   3   8      503.54      521.52    152.37 o 
  16   3   8      311.06      308.23    149.69 o 
  17   3   8      138.30       61.83    154.64 o 
 -18   4   8       20.12     -126.58    126.58 o 
 -17   4   8      147.84      247.01    132.18 o 
 -16   4   8     1720.00     1663.34    231.53 o 
 -15   4   8     1635.73     1676.41    153.72 o 
 -14   4   8       19.89      -98.45     98.45 o 
 -13   4   8      297.36      349.37    164.60 o 
 -12   4   8       56.72       14.43     68.41 o 
 -11   4   8        3.84      -27.79     50.61 o 
 -10   4   8     1057.77     1144.42     89.30 o 
  -9   4   8      568.68      549.86     59.27 o 
  -8   4   8     2638.40     2640.69     84.81 o 
  -7   4   8    12840.16    12059.93    166.14 o 
  -6   4   8      402.94      535.69     38.38 o 
  -5   4   8    27728.78    25875.63    240.80 o 
  -4   4   8     4622.36     4793.84     77.16 o 
  -3   4   8     2208.77     2587.11     56.56 o 
  -2   4   8     6389.90     8275.56    107.34 o 
  -1   4   8    35244.17    33191.25    384.72 o 
   0   4   8    33390.28    34128.07    397.86 o 
   1   4   8     8184.47     7861.79    117.42 o 
   2   4   8      211.50      207.58     20.77 o 
   3   4   8      888.28      855.89     46.21 o 
   4   4   8    26537.66    27167.81    364.94 o 
   5   4   8     4557.20     4895.45    109.64 o 
   6   4   8       46.53       59.24     39.17 o 
   7   4   8     1195.10     1096.97     76.78 o 
   8   4   8    11396.40    10842.54    162.82 o 
   9   4   8    16216.26    15359.88    275.09 o 
  10   4   8      950.33     1189.67     93.13 o 
  11   4   8     1501.90     1420.02    104.59 o 
  12   4   8     6383.11     6024.82    183.95 o 
  13   4   8     4295.77     5194.41    303.77 o 
  14   4   8      312.52      542.82    146.50 o 
  15   4   8       17.75      -37.98    132.63 o 
  16   4   8      365.30      174.98    145.78 o 
  17   4   8      252.91      385.66    166.27 o 
 -17   5   8     1396.62     1289.31    261.70 o 
 -16   5   8     1571.70     1244.52    154.23 o 
 -15   5   8     2375.56     2319.67    197.88 o 
 -14   5   8     5371.76     5338.65    215.29 o 
 -13   5   8     6619.52     6873.92    232.60 o 
 -12   5   8       35.50        0.15     70.62 o 
 -11   5   8      378.77      353.09     64.39 o 
 -10   5   8    10684.62    10729.53    185.79 o 
  -9   5   8    17495.27    18042.36    247.65 o 
  -8   5   8     4813.43     4685.78    131.36 o 
  -7   5   8    62237.77    60146.96    612.81 o 
  -6   5   8    25569.15    25641.28    267.72 o 
  -5   5   8       59.45        9.34     26.88 o 
  -4   5   8       11.24      -12.19     25.60 o 
  -3   5   8    12726.72    11953.75    146.41 o 
  -2   5   8    69482.39    69760.56    667.20 o 
  -1   5   8    64686.81    70060.52    751.65 o 
   0   5   8     8631.28     8461.28    123.64 o 
   1   5   8     7552.99     8483.96    129.11 o 
   2   5   8     9652.29     8889.28    133.52 o 
   3   5   8     1890.78     2005.12     83.74 o 
   4   5   8    19614.53    19407.79    262.14 o 
   5   5   8     1982.73     2063.14     73.30 o 
   6   5   8    11535.55    11440.63    190.69 o 
   7   5   8     6313.06     6509.34    169.62 o 
   8   5   8     1149.96     1207.01    102.87 o 
   9   5   8      774.59     1017.45     83.29 o 
  10   5   8      470.60      430.66     77.12 o 
  11   5   8     2536.43     2595.68    123.06 o 
  12   5   8     1408.92     1835.47    137.15 o 
  13   5   8      473.41      466.58    129.52 o 
  14   5   8     2486.57     2233.05    222.55 o 
  15   5   8     2212.38     2036.99    201.43 o 
  16   5   8      208.03      396.54    148.14 o 
  17   5   8      216.74      391.76    172.39 o 
 -17   6   8      662.03      575.11    173.04 o 
 -16   6   8      756.85      720.02    139.16 o 
 -15   6   8      150.47      255.17    155.62 o 
 -14   6   8       67.70      -55.73    107.40 o 
 -13   6   8      199.47      284.85    107.87 o 
 -12   6   8      485.01      392.11     81.71 o 
 -11   6   8       59.29       31.70     64.11 o 
 -10   6   8     2985.26     2900.00    109.82 o 
  -9   6   8      220.88      224.65     54.10 o 
  -8   6   8    13110.28    13194.42    198.69 o 
  -7   6   8     6959.58     7303.44    138.89 o 
  -6   6   8    14255.66    14232.02    224.54 o 
  -5   6   8    55508.07    55022.70    560.39 o 
  -4   6   8     2117.96     1920.70     73.38 o 
  -3   6   8     8076.11     7296.07    142.67 o 
  -2   6   8     1687.45     2047.00     57.82 o 
  -1   6   8    83582.86    79251.95   1543.77 o 
   0   6   8    96237.13    97734.23    963.70 o 
   1   6   8      169.78      137.20     30.40 o 
   2   6   8     1586.09     1684.92     53.52 o 
   3   6   8    18651.82    19144.72    322.42 o 
   4   6   8     2573.82     2378.78    113.11 o 
   5   6   8       52.07       49.68     34.26 o 
   6   6   8     2298.06     2302.23     88.54 o 
   7   6   8      242.97      121.25     52.45 o 
   8   6   8     3280.75     3282.61    158.68 o 
   9   6   8     4540.79     4536.57    193.89 o 
  10   6   8     2601.02     2858.49    149.06 o 
  11   6   8       11.27      -67.34     80.61 o 
  12   6   8      200.66       56.29    106.89 o 
  13   6   8     5260.60     5544.30    298.26 o 
  14   6   8     3983.67     4168.50    239.60 o 
  15   6   8       35.79      107.98    140.69 o 
  16   6   8       11.00      -60.90    143.14 o 
  17   6   8      641.33      813.71    182.63 o 
 -17   7   8      919.37     1144.02    204.22 o 
 -16   7   8       27.41       33.97    141.93 o 
 -15   7   8       25.01      -70.67    136.27 o 
 -14   7   8     4245.06     4422.25    204.82 o 
 -13   7   8    14751.56    14936.46    347.93 o 
 -12   7   8     1589.56     1664.52    160.91 o 
 -11   7   8     2399.61     2615.38    116.61 o 
 -10   7   8      206.28      151.58     58.37 o 
  -9   7   8     4731.11     4354.00    125.67 o 
  -8   7   8        3.70       24.92     56.26 o 
  -7   7   8     8986.55     8506.76    173.09 o 
  -6   7   8    11391.65    11916.08    224.62 o 
  -5   7   8     5362.50     5185.69    121.73 o 
  -4   7   8    15647.94    15752.61    204.02 o 
  -3   7   8    18190.75    17075.53    267.46 o 
  -2   7   8    26594.91    26721.19    314.30 o 
  -1   7   8      229.32      230.30     61.99 o 
   0   7   8     5104.05     5003.79    109.29 o 
   1   7   8      428.89      419.91     33.66 o 
   2   7   8     8773.92     8926.07    130.45 o 
   3   7   8       95.71       75.38     46.95 o 
   4   7   8    11322.34    11504.99    254.99 o 
   5   7   8     8182.08     8566.37    163.60 o 
   6   7   8     3646.80     3938.90    130.02 o 
   7   7   8      227.25      252.73     77.83 o 
   8   7   8       25.95      -37.34     59.92 o 
   9   7   8        7.26      -17.34     73.59 o 
  10   7   8      285.09      211.56     88.55 o 
  11   7   8      332.50      259.54    159.60 o 
  12   7   8       65.72       92.49    110.00 o 
  13   7   8       47.41      141.70    124.15 o 
  14   7   8     4230.91     4005.03    236.09 o 
  15   7   8     3078.51     3107.79    228.31 o 
  16   7   8        0.24      144.71    151.49 o 
  17   7   8       50.77       45.03    156.27 o 
 -17   8   8       91.72       32.32    153.90 o 
 -16   8   8      272.77      213.31    160.92 o 
 -15   8   8       62.29      138.78    141.79 o 
 -14   8   8     1827.88     1631.50    151.59 o 
 -13   8   8      153.04       75.35    102.58 o 
 -12   8   8     3781.11     3315.00    149.04 o 
 -11   8   8    10008.55     9578.25    225.46 o 
 -10   8   8      363.98      349.27     79.40 o 
  -9   8   8     2692.05     2842.78    124.77 o 
  -8   8   8      284.41      228.12     59.58 o 
  -7   8   8     9515.15    10111.93    219.39 o 
  -6   8   8    12662.48    12261.26    209.81 o 
  -5   8   8        4.28      -11.11     43.67 o 
  -4   8   8      902.19     1225.35     78.01 o 
  -3   8   8      612.71      644.51     51.77 o 
  -2   8   8    14592.14    13516.99    200.84 o 
  -1   8   8    33478.99    33963.94    408.70 o 
   0   8   8     1778.08     2136.82     64.08 o 
   1   8   8    12811.88    12941.89    232.96 o 
   2   8   8     6527.74     6441.69    110.23 o 
   3   8   8    43418.77    42796.54    510.16 o 
   4   8   8    12377.71    12454.71    292.10 o 
   5   8   8    16212.75    16933.34    273.52 o 
   6   8   8     7773.59     7992.55    165.37 o 
   7   8   8     4588.64     4549.02    180.48 o 
   8   8   8      724.26      824.28    100.82 o 
   9   8   8     9579.68     9967.90    348.94 o 
  10   8   8     3592.36     3774.98    170.68 o 
  11   8   8        4.82      204.55    112.54 o 
  12   8   8      660.86      668.77    134.88 o 
  13   8   8     2715.33     2631.52    198.20 o 
  14   8   8      524.56      845.51    164.10 o 
  15   8   8      535.97      702.18    168.92 o 
  16   8   8     1520.15     1649.05    211.22 o 
 -16   9   8      159.62       49.58    171.34 o 
 -15   9   8     1520.80     1752.36    196.78 o 
 -14   9   8       22.36       23.60    131.74 o 
 -13   9   8     1837.17     1869.72    161.80 o 
 -12   9   8      962.03      741.80    103.38 o 
 -11   9   8       25.37      -74.81     74.81 o 
 -10   9   8      512.35      406.53     82.07 o 
  -9   9   8      710.58      733.65     90.29 o 
  -8   9   8      167.54      209.84     60.41 o 
  -7   9   8      853.15      752.58     88.29 o 
  -6   9   8     3695.38     4007.52    122.53 o 
  -5   9   8      170.80      159.92     51.54 o 
  -4   9   8     8321.34     8644.34    167.50 o 
  -3   9   8    16268.36    16781.11    285.61 o 
  -2   9   8      222.81      242.70     43.39 o 
  -1   9   8     8384.89     8029.35    135.01 o 
   0   9   8      195.48      169.48     35.61 o 
   1   9   8     4055.19     4352.56    105.19 o 
   2   9   8       52.30       77.76     34.28 o 
   3   9   8    25581.79    25104.46    331.87 o 
   4   9   8    39180.69    37381.18    513.02 o 
   5   9   8    19809.40    18909.06    354.89 o 
   6   9   8       20.11       -5.23     66.43 o 
   7   9   8       15.15      113.30     73.03 o 
   8   9   8    19068.16    18504.74    374.44 o 
   9   9   8    10226.28    10420.47    330.56 o 
  10   9   8       21.14       87.64     99.68 o 
  11   9   8       75.09      163.56    110.06 o 
  12   9   8      282.16       69.99    120.86 o 
  13   9   8      544.92      362.64    134.37 o 
  14   9   8       40.66      146.33    141.64 o 
  15   9   8      980.25     1020.57    178.58 o 
  16   9   8      659.03      804.29    200.84 o 
 -16  10   8      900.09      897.48    183.96 o 
 -15  10   8     2313.81     2538.42    275.05 o 
 -14  10   8      153.60      274.26    142.71 o 
 -13  10   8      208.59        5.53    138.69 o 
 -12  10   8      366.17      318.73    131.54 o 
 -11  10   8     7214.96     7312.63    220.32 o 
 -10  10   8     8934.66     9443.89    221.06 o 
  -9  10   8     6111.19     5914.06    182.94 o 
  -8  10   8     6277.02     6318.61    147.09 o 
  -7  10   8     7001.10     7063.59    166.11 o 
  -6  10   8     1518.25     1457.10     85.22 o 
  -5  10   8      566.78      544.04     63.05 o 
  -4  10   8     5073.06     5074.84    128.80 o 
  -3  10   8     4571.78     4170.48    121.54 o 
  -2  10   8      271.99      270.50     45.51 o 
  -1  10   8     2151.52     2236.23     76.54 o 
   0  10   8      238.34      217.87     39.99 o 
   1  10   8      465.19      628.98     71.96 o 
   2  10   8     7501.05     7781.97    136.42 o 
   3  10   8     6637.21     6663.77    137.64 o 
   4  10   8     3359.94     2839.86     90.76 o 
   5  10   8    19136.85    20026.35    377.88 o 
   6  10   8      374.63      388.24     86.07 o 
   7  10   8    10235.46    11061.27    271.31 o 
   8  10   8     1035.28      999.39    110.40 o 
   9  10   8     9436.09     9859.70    299.51 o 
  10  10   8     8250.40     8011.92    362.34 o 
  11  10   8      240.21      206.80    115.32 o 
  12  10   8     4068.83     3973.80    223.54 o 
  13  10   8       66.90      -81.56    125.00 o 
  14  10   8      554.04      435.66    157.21 o 
  15  10   8      540.22      517.32    160.62 o 
  16  10   8       38.14      102.64    153.68 o 
 -16  11   8      687.49      765.42    187.21 o 
 -15  11   8       52.15     -132.99    132.99 o 
 -14  11   8      537.68      661.23    166.08 o 
 -13  11   8       63.06      -73.38    128.64 o 
 -12  11   8      453.75      385.99    153.75 o 
 -11  11   8      131.37      115.32    205.87 o 
 -10  11   8      191.61      221.27    105.24 o 
  -9  11   8      256.64       50.70     69.15 o 
  -8  11   8     5512.08     5350.87    150.71 o 
  -7  11   8     1651.07     1638.73     96.22 o 
  -6  11   8       89.38      101.17     61.73 o 
  -5  11   8       86.53       68.25     56.26 o 
  -4  11   8     2950.65     3230.15    119.72 o 
  -3  11   8      202.28      268.07     55.30 o 
  -2  11   8        3.26      -27.27     56.97 o 
  -1  11   8      176.61      219.94     50.40 o 
   0  11   8      339.05      294.60     53.47 o 
   1  11   8      382.65      381.67     55.03 o 
   2  11   8     4562.14     4795.76    109.89 o 
   3  11   8    21859.78    22423.27    316.30 o 
   4  11   8    14836.63    14244.49    262.06 o 
   5  11   8      784.97      832.80     92.50 o 
   6  11   8       23.37      -70.49     70.49 o 
   7  11   8     5038.21     4874.00    186.45 o 
   8  11   8    16648.59    15803.15    390.98 o 
   9  11   8    10104.32     9777.99    305.58 o 
  10  11   8      246.00       66.78     57.87 o 
  11  11   8      624.17      751.24    141.85 o 
  12  11   8       39.99      -25.01    120.79 o 
  13  11   8     2051.45     1521.06    201.73 o 
  14  11   8      913.01     1169.74    178.95 o 
  15  11   8      227.10      330.57    173.58 o 
 -15  12   8       61.40      185.43    142.85 o 
 -14  12   8      148.33      292.54    149.53 o 
 -13  12   8       67.87     -124.71    124.71 o 
 -12  12   8      830.77      623.59    190.01 o 
 -11  12   8     4274.79     4633.14    400.49 o 
 -10  12   8     2005.35     1763.53    166.09 o 
  -9  12   8     1502.23     1549.22    133.54 o 
  -8  12   8      869.87      975.98     85.57 o 
  -7  12   8      744.18      813.58     85.97 o 
  -6  12   8     4190.87     4027.62    150.44 o 
  -5  12   8     7892.83     7978.17    176.63 o 
  -4  12   8      326.40      406.16     62.61 o 
  -3  12   8      347.89      434.62     64.00 o 
  -2  12   8       61.13       16.48     51.00 o 
  -1  12   8     1685.31     1706.37     94.66 o 
   0  12   8      346.63      226.37     56.05 o 
   1  12   8      125.36      143.62     54.79 o 
   2  12   8     5270.25     5016.83    121.48 o 
   3  12   8     9450.66     9488.28    182.06 o 
   4  12   8      975.98      980.69     84.90 o 
   5  12   8       77.45       58.15     64.19 o 
   6  12   8       81.05       15.15     73.92 o 
   7  12   8       10.39       10.69     90.17 o 
   8  12   8        0.35       -1.44     92.20 o 
   9  12   8      313.27      250.54    112.94 o 
  10  12   8      429.58      386.11    123.95 o 
  11  12   8      510.74      302.47    129.63 o 
  12  12   8      109.97      180.42    132.23 o 
  13  12   8      124.88      -40.25    139.30 o 
  14  12   8       65.50     -156.20    179.79 o 
  15  12   8      175.55       18.37    183.38 o 
 -15  13   8      341.74      555.38    173.78 o 
 -14  13   8     1151.18     1285.43    188.28 o 
 -13  13   8      391.04      666.88    162.89 o 
 -12  13   8        2.89        0.55    163.40 o 
 -11  13   8       93.16       19.12    125.40 o 
 -10  13   8       26.79     -112.20    112.20 o 
  -9  13   8       20.11       67.11    136.32 o 
  -8  13   8       41.22       30.00     93.91 o 
  -7  13   8     1712.32     1714.75    141.87 o 
  -6  13   8      256.17      266.66     66.39 o 
  -5  13   8     3200.32     3110.94    111.01 o 
  -4  13   8    12005.58    12464.90    228.57 o 
  -3  13   8      938.66      986.22     93.18 o 
  -2  13   8      330.96      406.20     70.96 o 
  -1  13   8       41.95      -31.01     57.35 o 
   0  13   8      265.83      256.47     75.58 o 
   1  13   8      728.35      731.71     87.42 o 
   2  13   8      110.76       89.94     54.54 o 
   3  13   8       88.90      103.31     63.06 o 
   4  13   8      957.23     1003.82    167.20 o 
   5  13   8      884.50      670.04     90.01 o 
   6  13   8     5479.24     5775.51    224.23 o 
   7  13   8     1427.31     1332.16    137.43 o 
   8  13   8     3069.34     3245.32    242.54 o 
   9  13   8      187.79      182.19    109.91 o 
  10  13   8     2388.20     2508.31    186.34 o 
  11  13   8     1288.38     1702.10    230.23 o 
  12  13   8      150.76      161.23    174.93 o 
  13  13   8     1413.54     1782.97    535.53 o 
  14  13   8      718.21      457.52    207.32 o 
 -14  14   8      114.55      126.78    153.37 o 
 -13  14   8      283.45      139.26    150.45 o 
 -12  14   8       12.75      -12.15    136.86 o 
 -11  14   8      276.00      272.59    136.32 o 
 -10  14   8      106.33      122.28    108.95 o 
  -9  14   8        7.41      136.60    102.15 o 
  -8  14   8       56.82      -24.56     94.02 o 
  -7  14   8      368.23      415.35    122.71 o 
  -6  14   8      156.58       27.40    114.47 o 
  -5  14   8     1941.45     1817.43    114.12 o 
  -4  14   8     1825.23     1937.83     91.25 o 
  -3  14   8      570.15      584.81     82.72 o 
  -2  14   8     1775.39     1678.81    103.08 o 
  -1  14   8     1323.39     1463.74     99.99 o 
   0  14   8    10498.49    11135.06    236.66 o 
   1  14   8    10810.17    10899.92    233.50 o 
   2  14   8      106.40      223.97     88.40 o 
   3  14   8       93.23      155.55     73.41 o 
   4  14   8     3122.34     3388.88    146.92 o 
   5  14   8     2633.37     2727.40    142.00 o 
   6  14   8       61.32      -68.64    121.03 o 
   7  14   8     3108.13     2954.04    243.45 o 
   8  14   8     1160.05     1365.89    201.13 o 
   9  14   8      284.92      321.65    165.68 o 
  10  14   8      208.94      155.25    204.66 o 
  11  14   8     1019.95     1275.34    232.79 o 
  12  14   8     4049.34     4822.77    336.98 o 
  13  14   8      858.47     1137.84    233.43 o 
  14  14   8       81.45      146.14    346.32 o 
 -14  15   8     2138.12     2676.05    572.76 o 
 -13  15   8       51.67       96.04    142.89 o 
 -12  15   8      586.13      481.38    154.08 o 
 -11  15   8      989.81      866.10    161.31 o 
 -10  15   8     3588.81     3439.74    193.51 o 
  -9  15   8       60.97      -55.57    102.58 o 
  -8  15   8     1154.50     1094.22    131.98 o 
  -7  15   8     1224.74     1201.79    126.99 o 
  -6  15   8     2608.09     2589.14    191.21 o 
  -5  15   8       68.92      114.02    100.57 o 
  -4  15   8      160.06      263.08     84.47 o 
  -3  15   8       26.99       70.74     70.11 o 
  -2  15   8     2704.31     2729.61    166.02 o 
  -1  15   8     8392.88     8494.94    209.00 o 
   0  15   8     5715.91     5548.77    173.02 o 
   1  15   8     1510.49     1589.76    133.46 o 
   2  15   8     5819.06     6298.56    232.33 o 
   3  15   8     3437.73     3363.30    234.34 o 
   4  15   8    21441.97    21494.22    605.21 o 
   5  15   8     1020.94     1031.85    173.96 o 
   6  15   8     4247.37     3762.07    373.99 o 
   7  15   8     1087.37     1124.46    188.65 o 
   8  15   8     1652.86     1884.58    222.85 o 
   9  15   8     3714.57     4348.23    304.62 o 
  10  15   8       92.97      327.23    187.61 o 
  11  15   8      134.96      -44.67    166.40 o 
  12  15   8      744.34     1094.24    258.60 o 
  13  15   8     1729.19     2654.51    480.78 o 
 -13  16   8      251.55      412.24    160.89 o 
 -12  16   8     1176.06     1534.66    285.75 o 
 -11  16   8     1798.62     1773.94    195.97 o 
 -10  16   8        7.05     -105.97    105.97 o 
  -9  16   8      240.01       98.30    151.63 o 
  -8  16   8      104.01      174.84    106.01 o 
  -7  16   8     1011.31     1288.45    194.16 o 
  -6  16   8     2429.75     2796.56    193.66 o 
  -5  16   8     4774.41     5086.72    235.71 o 
  -4  16   8     1733.57     1774.20    159.35 o 
  -3  16   8      224.63      145.98    105.39 o 
  -2  16   8      378.93      669.57    159.72 o 
  -1  16   8      543.70      497.31    107.35 o 
   0  16   8    10788.52    11386.29    396.68 o 
   1  16   8    13168.66    12544.49    424.55 o 
   2  16   8        6.81       93.93    119.32 o 
   3  16   8     5537.61     4931.48    399.27 o 
   4  16   8      964.96     1080.77    178.55 o 
   5  16   8     9958.64     9835.72    401.80 o 
   6  16   8     2147.74     2187.32    227.95 o 
   7  16   8     1818.91     1512.95    214.47 o 
   8  16   8     1382.33     1037.63    202.01 o 
   9  16   8       13.57     -226.17    226.17 o 
  10  16   8       12.27      -57.62    165.41 o 
  11  16   8      550.19      601.91    205.28 o 
  12  16   8     1485.75     1863.25    649.98 o 
  13  16   8       99.84      101.67    204.06 o 
 -12  17   8       12.63      196.43    176.07 o 
 -11  17   8      252.12      661.71    200.12 o 
 -10  17   8      534.57      582.61    155.40 o 
  -9  17   8        7.13      -57.92    128.33 o 
  -8  17   8      113.15      154.83    174.03 o 
  -7  17   8       17.74     -124.46    149.94 o 
  -6  17   8      164.58      123.92    151.33 o 
  -5  17   8     1880.20     1971.99    229.31 o 
  -4  17   8     1032.75      969.27    199.10 o 
  -3  17   8       69.82      444.11    214.34 o 
  -2  17   8        6.85       -2.68    125.67 o 
  -1  17   8     1685.04     1243.29    287.74 o 
   0  17   8     2809.28     3233.45    382.82 o 
   1  17   8       15.82       82.57    123.42 o 
   2  17   8      161.40      137.09    126.38 o 
   3  17   8      132.48       77.89    129.93 o 
   4  17   8     2590.49     2974.75    241.02 o 
   5  17   8      177.14      163.52    252.30 o 
   6  17   8     2792.66     2731.70    498.99 o 
   7  17   8      261.96      237.17    284.57 o 
   8  17   8     2286.43     1976.59    299.23 o 
   9  17   8     1010.41     1159.55    387.20 o 
  10  17   8      474.47      432.69    197.81 o 
  11  17   8      130.34      455.88    225.53 o 
  12  17   8      692.26      747.68    233.67 o 
 -11  18   8      268.11      523.46    188.30 o 
 -10  18   8      124.81      123.24    194.49 o 
  -9  18   8       43.76       80.94    249.29 o 
  -8  18   8      759.43      497.47    199.96 o 
  -7  18   8       61.86      303.49    177.39 o 
  -6  18   8     2929.11     2675.24    264.40 o 
  -5  18   8     2524.04     2461.37    415.24 o 
  -4  18   8      375.84      344.64    174.97 o 
  -3  18   8     3920.80     4386.22    422.54 o 
  -2  18   8      334.61      122.51    214.51 o 
  -1  18   8      198.73       61.60    219.98 o 
   0  18   8      190.32      420.54    246.57 o 
   1  18   8      119.79      -23.06    213.78 o 
   2  18   8      392.54      586.63    153.75 o 
   3  18   8      598.36      554.81    159.01 o 
   4  18   8      558.93      584.63    168.29 o 
   5  18   8      152.70       47.85    148.05 o 
   6  18   8       20.50      146.64    163.53 o 
   7  18   8      848.96      603.69    219.47 o 
   8  18   8       88.21      465.04    193.16 o 
   9  18   8      629.68      644.77    380.86 o 
  10  18   8       64.87        5.43    169.02 o 
  11  18   8      249.32      464.25    209.63 o 
 -10  19   8      149.88      -88.72    195.90 o 
  -9  19   8      875.56      847.48    230.42 o 
  -8  19   8      193.91      417.64    204.11 o 
  -7  19   8      468.61      775.14    208.89 o 
  -6  19   8      913.68     1052.94    216.93 o 
  -5  19   8      569.84      654.53    188.21 o 
  -4  19   8     2811.84     3193.62    275.44 o 
  -3  19   8       11.78       12.55    212.39 o 
  -2  19   8      932.41      999.79    289.00 o 
  -1  19   8      767.89      893.58    274.76 o 
   0  19   8       34.13      140.74    226.03 o 
   1  19   8      272.01       16.20    240.31 o 
   2  19   8        0.99       31.52    241.00 o 
   3  19   8     1207.17      932.62    303.71 o 
   4  19   8     1203.52     1162.63    198.50 o 
   5  19   8      572.82      334.96    166.16 o 
   6  19   8      248.66      398.86    204.82 o 
   7  19   8       18.43       14.47    170.23 o 
   8  19   8      101.84       96.73    175.08 o 
   9  19   8      423.13      305.99    198.74 o 
  10  19   8      483.12      440.49    392.80 o 
  -9  20   8      549.10      611.07    222.66 o 
  -8  20   8       39.11      400.04    182.93 o 
  -7  20   8       60.87       83.43    188.54 o 
  -6  20   8      276.17      523.82    193.02 o 
  -5  20   8     1166.98     1259.56    295.40 o 
  -4  20   8      383.97      227.91    190.48 o 
  -3  20   8       72.13      333.63    262.67 o 
  -2  20   8       83.94      174.78    237.92 o 
  -1  20   8     1233.79     1189.33    314.15 o 
   0  20   8     1589.01     1681.87    327.16 o 
   1  20   8       46.66      -71.79    233.42 o 
   2  20   8      304.56      114.57    239.46 o 
   3  20   8       13.61       86.29    229.67 o 
   4  20   8      338.78      231.64    254.25 o 
   5  20   8      433.47       45.09    255.56 o 
   6  20   8       13.90     -165.17    168.70 o 
   7  20   8      991.71     1136.01    231.34 o 
   8  20   8      574.69      162.43    261.67 o 
   9  20   8      320.06      388.54    236.99 o 
  -7  21   8       19.89      113.64    193.41 o 
  -6  21   8        7.00       89.18    167.17 o 
  -5  21   8      238.80      143.87    186.08 o 
  -4  21   8      161.61      154.78    173.15 o 
  -3  21   8       38.89      301.79    279.19 o 
  -2  21   8       71.50      -64.91    235.07 o 
  -1  21   8      479.89      208.87    281.09 o 
   0  21   8        3.74      119.68    265.30 o 
   1  21   8       26.34     -163.76    241.98 o 
   2  21   8      441.25      332.83    259.75 o 
   3  21   8     1465.17     1590.10    346.17 o 
   4  21   8     1226.32     1399.67    330.85 o 
   5  21   8       35.08     -242.57    242.57 o 
   6  21   8      415.54      292.70    281.62 o 
   7  21   8      303.51      359.93    313.73 o 
  -6  22   8       39.68      229.18    270.49 o 
  -5  22   8       51.53       60.53    168.11 o 
  -4  22   8      584.58      176.94    180.16 o 
  -3  22   8      611.82      729.63    230.38 o 
  -2  22   8        2.66       92.46    286.97 o 
  -1  22   8        3.15       37.73    274.76 o 
   0  22   8      354.78      303.04    279.71 o 
   1  22   8      564.46     1356.18    317.37 o 
   2  22   8        6.35     -174.51    263.81 o 
   3  22   8      272.06      207.74    270.98 o 
   4  22   8       89.93       46.75    281.31 o 
   5  22   8      745.75      667.83    327.94 o 
  -2  23   8      142.89      266.39    288.98 o 
  -1  23   8      201.69      456.16    279.64 o 
   0  23   8      770.03      392.44    267.79 o 
   1  23   8       22.94      244.68    269.66 o 
   2  23   8     1193.04     1740.60    381.38 o 
 -18   1   9       43.87      142.12    128.69 o 
 -17   1   9      327.57      193.83    136.01 o 
 -16   1   9       39.11       45.43    114.11 o 
 -15   1   9       29.43      -81.73    103.59 o 
 -14   1   9      459.57      276.28    112.30 o 
 -13   1   9      350.63      428.58    109.05 o 
 -12   1   9     5674.80     5492.43    163.08 o 
 -11   1   9      732.92      646.41     63.61 o 
 -10   1   9     5402.92     5292.85    114.44 o 
  -9   1   9      512.84      401.65     48.83 o 
  -8   1   9      282.86      432.23     45.57 o 
  -7   1   9       32.75        5.06     30.89 o 
  -6   1   9     6454.82     6361.52     90.76 o 
  -5   1   9     2489.87     2400.09     53.70 o 
  -4   1   9    20525.33    22700.59    221.30 o 
  -3   1   9    34916.77    31611.82    285.87 o 
  -2   1   9      444.95      779.38     27.77 o 
  -1   1   9       24.95       44.88     15.26 o 
   0   1   9       17.70       29.41     15.89 o 
   1   1   9    10820.12    12747.51    154.65 o 
   2   1   9   114045.11   113727.41   1202.70 o 
   3   1   9     3003.74     2995.28     63.57 o 
   4   1   9    22103.74    23939.72    296.22 o 
   5   1   9    10328.79     9268.78    158.69 o 
   6   1   9      199.35      120.90     30.49 o 
   7   1   9    11072.18    10849.87    141.40 o 
   8   1   9     4304.19     4162.45     85.28 o 
   9   1   9      347.23      350.98     43.66 o 
  10   1   9     1457.50     1248.18     91.50 o 
  11   1   9       21.46      -73.16     73.16 o 
  12   1   9      699.58      970.42    136.26 o 
  13   1   9      126.83      303.91    170.86 o 
  14   1   9      101.54       29.83     96.64 o 
  15   1   9      726.60      816.35    132.50 o 
  16   1   9      216.75      204.78    135.98 o 
  17   1   9       40.33       43.03    159.04 o 
 -18   2   9      865.15      855.55    154.12 o 
 -17   2   9      955.63      929.89    155.50 o 
 -16   2   9      111.50       21.27    118.33 o 
 -15   2   9      303.42      368.37    118.51 o 
 -14   2   9      754.63      784.95    124.63 o 
 -13   2   9     8384.12     8397.62    253.09 o 
 -12   2   9     1210.43     1190.60     88.10 o 
 -11   2   9      109.16      185.34     52.97 o 
 -10   2   9      808.01      962.20     66.76 o 
  -9   2   9     8178.07     7821.25    132.53 o 
  -8   2   9     7090.32     6943.50    119.07 o 
  -7   2   9     7331.12     7291.33    134.12 o 
  -6   2   9    11821.66    11585.61    136.21 o 
  -5   2   9     8334.15     8451.67    112.25 o 
  -4   2   9      310.17      306.44     26.98 o 
  -3   2   9     8826.16     8633.46    104.38 o 
  -2   2   9    26813.46    26262.27    237.79 o 
  -1   2   9    21234.34    20502.13    210.32 o 
   0   2   9       65.78       33.03     15.20 o 
   1   2   9    73612.45    76674.41    772.64 o 
   2   2   9        3.26       -0.44     17.50 o 
   3   2   9    79149.28    80596.92    816.34 o 
   4   2   9    31351.80    30689.58    400.38 o 
   5   2   9    16559.73    16374.30    211.20 o 
   6   2   9    21386.28    20028.21    282.56 o 
   7   2   9      942.38     1070.55     49.59 o 
   8   2   9     2916.17     3115.06     70.33 o 
   9   2   9       31.89      -17.03     44.31 o 
  10   2   9     3613.14     3530.50    153.98 o 
  11   2   9     2649.72     2709.52    123.67 o 
  12   2   9       35.05       66.57     83.38 o 
  13   2   9       19.70       86.60     92.54 o 
  14   2   9     2188.06     2387.84    157.24 o 
  15   2   9     1589.02     1759.39    153.12 o 
  16   2   9       23.32       91.76    142.49 o 
  17   2   9        9.44       93.27    269.95 o 
 -18   3   9      329.46      338.69    138.03 o 
 -17   3   9     1639.84     1711.32    176.09 o 
 -16   3   9     4261.61     3935.65    242.33 o 
 -15   3   9      586.98      498.13    123.31 o 
 -14   3   9     1437.84     1608.05    143.55 o 
 -13   3   9       36.02       28.59     93.94 o 
 -12   3   9     5492.09     5164.23    159.70 o 
 -11   3   9     4811.00     4884.56    128.01 o 
 -10   3   9      357.16      424.78     59.42 o 
  -9   3   9      137.12       83.50     46.35 o 
  -8   3   9      850.72      911.24     59.79 o 
  -7   3   9     9475.52     9602.41    144.76 o 
  -6   3   9     4989.83     5226.23     98.47 o 
  -5   3   9      335.07      410.19     32.23 o 
  -4   3   9     3649.25     3055.69     66.45 o 
  -3   3   9     9385.07     8561.01    104.16 o 
  -2   3   9    50199.16    52119.71    485.51 o 
  -1   3   9     6388.03     6665.08     98.33 o 
   0   3   9     1155.84      830.19     36.36 o 
   1   3   9     2353.24     1853.59     92.80 o 
   2   3   9    68589.41    69060.16    702.09 o 
   3   3   9     5033.71     5757.86    100.96 o 
   4   3   9     6572.72     6318.70     97.24 o 
   5   3   9      634.75      797.19     40.82 o 
   6   3   9    21056.62    20738.35    259.20 o 
   7   3   9    29445.76    29149.99    377.14 o 
   8   3   9      755.20      782.92     51.09 o 
   9   3   9     8902.58     9255.94    203.16 o 
  10   3   9      144.04      249.93     69.39 o 
  11   3   9     8471.83     8560.73    208.34 o 
  12   3   9     4132.05     3924.13    170.29 o 
  13   3   9      138.71      174.33     97.07 o 
  14   3   9      755.21      752.92    121.15 o 
  15   3   9      713.72      583.56    154.18 o 
  16   3   9     1285.30     1364.80    312.16 o 
  17   3   9      201.26     -128.61    147.48 o 
 -17   4   9     3838.48     3535.53    214.64 o 
 -16   4   9       43.99       41.06    122.45 o 
 -15   4   9      796.78     1193.99    145.05 o 
 -14   4   9      487.71      345.23    116.88 o 
 -13   4   9      861.92      863.39    120.66 o 
 -12   4   9      602.91      444.87     81.22 o 
 -11   4   9     3054.58     2842.63    116.74 o 
 -10   4   9      361.82      229.39     54.58 o 
  -9   4   9      292.74      191.92     50.02 o 
  -8   4   9       16.71       41.61     39.30 o 
  -7   4   9      708.48      706.40     49.42 o 
  -6   4   9     8161.49     7874.86    125.90 o 
  -5   4   9    22969.86    22376.36    245.88 o 
  -4   4   9     1920.20     1936.24     49.80 o 
  -3   4   9     6481.71     5554.96    101.55 o 
  -2   4   9     2288.28     2654.09     57.07 o 
  -1   4   9    11507.62     9680.56    131.49 o 
   0   4   9    13482.66    13406.34    184.09 o 
   1   4   9     1899.23     1746.07     75.58 o 
   2   4   9      894.60      733.82     30.55 o 
   3   4   9     9241.22     8865.23    230.65 o 
   4   4   9      283.73      407.03     43.55 o 
   5   4   9     7395.07     7099.47    136.80 o 
   6   4   9     5586.80     5235.64    121.41 o 
   7   4   9    21284.78    21384.07    302.81 o 
   8   4   9    24707.64    24529.11    436.20 o 
   9   4   9     7470.80     7257.67    180.48 o 
  10   4   9    21855.37    21930.98    362.55 o 
  11   4   9      663.88      633.19     84.54 o 
  12   4   9     3458.37     3538.35    195.21 o 
  13   4   9      240.28      414.57    130.63 o 
  14   4   9     1047.76     1364.28    179.36 o 
  15   4   9     1640.14     1887.70    323.06 o 
  16   4   9      382.08      559.48    167.18 o 
  17   4   9        5.21     -111.26    150.01 o 
 -17   5   9      503.94      476.24    142.32 o 
 -16   5   9     1054.62      962.86    149.33 o 
 -15   5   9      127.85       73.06    139.85 o 
 -14   5   9       92.16        1.67    103.23 o 
 -13   5   9     1324.72     1341.79    169.38 o 
 -12   5   9     1436.54     1237.52    106.90 o 
 -11   5   9      588.51      612.03     79.39 o 
 -10   5   9      382.21      428.66     60.90 o 
  -9   5   9       76.98      151.97     51.09 o 
  -8   5   9     4817.90     5177.48    118.94 o 
  -7   5   9      759.80      862.42     55.04 o 
  -6   5   9    11377.41    11490.91    160.58 o 
  -5   5   9      385.74      451.40     35.08 o 
  -4   5   9     4914.67     4744.89    101.50 o 
  -3   5   9     2855.27     2792.64     64.75 o 
  -2   5   9    34955.07    33520.87    346.53 o 
  -1   5   9     4805.95     5390.47    126.26 o 
   0   5   9      462.55      514.05     41.30 o 
   1   5   9     1601.96     1807.82     88.88 o 
   2   5   9     8504.57     7851.36    171.77 o 
   3   5   9     7027.73     7148.81    115.57 o 
   4   5   9     4212.20     4412.76    107.72 o 
   5   5   9     6535.27     7044.72    137.44 o 
   6   5   9      128.82      212.09     47.06 o 
   7   5   9     2095.52     2304.57    153.84 o 
   8   5   9     1058.37     1208.00     93.62 o 
   9   5   9     9348.08     8722.97    199.91 o 
  10   5   9      149.78      147.38     70.82 o 
  11   5   9     2480.67     2576.62    149.60 o 
  12   5   9        3.97      -27.59     87.43 o 
  13   5   9      746.92      672.66    171.08 o 
  14   5   9       84.70      157.54    182.15 o 
  15   5   9     1081.19     1423.99    347.58 o 
  16   5   9      542.39      856.57    175.09 o 
  17   5   9        3.50      177.20    165.18 o 
 -17   6   9      162.91      315.02    138.79 o 
 -16   6   9      508.67      575.95    148.57 o 
 -15   6   9      229.63      251.00    123.18 o 
 -14   6   9     2716.93     2361.72    237.51 o 
 -13   6   9       38.67      170.34     89.75 o 
 -12   6   9     4350.08     4487.79    175.95 o 
 -11   6   9     5312.14     5770.03    239.88 o 
 -10   6   9      167.38      142.27     54.28 o 
  -9   6   9        0.27      -10.49     45.99 o 
  -8   6   9     1679.64     1565.94     76.30 o 
  -7   6   9    12110.36    11468.77    179.91 o 
  -6   6   9     7187.58     6909.96    137.71 o 
  -5   6   9       53.91      104.99     40.50 o 
  -4   6   9        5.17      -13.61     28.19 o 
  -3   6   9     7967.48     7592.82    142.11 o 
  -2   6   9     5005.31     6090.23     99.33 o 
  -1   6   9     5403.07     5794.64    122.93 o 
   0   6   9       89.54      145.61     30.53 o 
   1   6   9     8754.93     9396.39    118.47 o 
   2   6   9     4519.70     4311.48    100.04 o 
   3   6   9    13352.49    13611.23    214.24 o 
   4   6   9    16493.91    16263.39    294.07 o 
   5   6   9       46.41       50.70     39.00 o 
   6   6   9      510.14      349.20     58.26 o 
   7   6   9      697.03      791.12     68.88 o 
   8   6   9      297.83      248.62     61.30 o 
   9   6   9      328.70      377.35    107.65 o 
  10   6   9      204.79      270.01     90.31 o 
  11   6   9      382.77      638.66    104.84 o 
  12   6   9        2.62       80.42     98.67 o 
  13   6   9     2424.86     2388.37    188.89 o 
  14   6   9     1264.32     1790.25    191.32 o 
  15   6   9     1173.07     1496.50    202.44 o 
  16   6   9     1948.97     2059.38    220.15 o 
  17   6   9       49.64      -38.54    160.18 o 
 -17   7   9      443.07      580.03    180.42 o 
 -16   7   9     1883.18     1663.37    170.88 o 
 -15   7   9      256.73      219.67    120.84 o 
 -14   7   9      138.31      142.80    109.68 o 
 -13   7   9     1351.90     1382.45    157.67 o 
 -12   7   9     4334.25     4054.04    227.50 o 
 -11   7   9     1844.66     1583.97    113.74 o 
 -10   7   9     8303.50     8183.76    249.28 o 
  -9   7   9     2256.83     2394.93     98.28 o 
  -8   7   9    11398.13    11002.18    181.29 o 
  -7   7   9       77.91       67.10     53.89 o 
  -6   7   9    13511.50    13389.84    230.58 o 
  -5   7   9     7822.80     8516.45    161.29 o 
  -4   7   9      133.29      128.13     40.15 o 
  -3   7   9       52.43      222.38     37.15 o 
  -2   7   9     1721.62     1581.49     53.98 o 
  -1   7   9      775.54      891.70     47.60 o 
   0   7   9     8030.04     8752.96    119.13 o 
   1   7   9    16633.81    18809.11    209.16 o 
   2   7   9     4413.19     3964.25     78.14 o 
   3   7   9      900.76     1026.87     44.78 o 
   4   7   9     5190.71     4893.23    145.54 o 
   5   7   9     3850.73     4220.32    102.42 o 
   6   7   9    25967.42    26633.93    524.33 o 
   7   7   9    29506.01    28278.86    482.71 o 
   8   7   9     2371.52     2279.96    130.48 o 
   9   7   9      765.37      518.59     86.13 o 
  10   7   9      910.39      889.59    108.29 o 
  11   7   9     3658.32     3388.41    170.22 o 
  12   7   9     2691.45     2433.04    185.69 o 
  13   7   9      509.47      390.73    135.50 o 
  14   7   9     1210.01     1051.07    170.41 o 
  15   7   9     1590.75     1428.14    225.32 o 
  16   7   9       22.36      139.03    151.78 o 
  17   7   9      942.97     1198.43    312.49 o 
 -17   8   9      503.70      441.86    186.29 o 
 -16   8   9       10.32     -139.45    139.45 o 
 -15   8   9      672.08      684.33    138.23 o 
 -14   8   9        2.65       14.12    106.63 o 
 -13   8   9     2400.23     2457.53    141.70 o 
 -12   8   9     5763.33     5651.40    188.43 o 
 -11   8   9     1543.79     1665.24    129.42 o 
 -10   8   9       54.96       10.55     69.54 o 
  -9   8   9     1896.08     2132.76     96.02 o 
  -8   8   9    19395.19    18864.76    274.28 o 
  -7   8   9    23293.10    24120.33    345.21 o 
  -6   8   9     7674.91     7963.20    166.01 o 
  -5   8   9     1477.46     1690.66     80.84 o 
  -4   8   9     1263.37     1403.67     70.60 o 
  -3   8   9     3144.87     2988.85     91.33 o 
  -2   8   9    28834.21    29619.03    370.82 o 
  -1   8   9     2943.55     3267.16     85.44 o 
   0   8   9    16111.87    16297.77    210.09 o 
   1   8   9    13273.18    13117.32    178.08 o 
   2   8   9     2553.44     2557.02     68.63 o 
   3   8   9     2535.03     2616.05     82.03 o 
   4   8   9      771.35      744.94     75.54 o 
   5   8   9     1185.15     1217.66     67.69 o 
   6   8   9     9395.99     9225.43    228.53 o 
   7   8   9     1186.90     1079.10    112.27 o 
   8   8   9     4095.55     4132.78    170.91 o 
   9   8   9      403.19      409.28     96.78 o 
  10   8   9      574.71      648.71    127.19 o 
  11   8   9      162.31        6.52    104.78 o 
  12   8   9      109.82       51.98    119.83 o 
  13   8   9      490.61      459.84    138.90 o 
  14   8   9      113.74       71.72    136.03 o 
  15   8   9      897.81      725.60    172.73 o 
  16   8   9      665.98      456.36    176.24 o 
 -16   9   9        5.43     -149.05    149.05 o 
 -15   9   9      391.88      344.42    161.54 o 
 -14   9   9      344.15      364.76    151.67 o 
 -13   9   9       66.16      -87.78     87.78 o 
 -12   9   9      560.53      431.93     98.55 o 
 -11   9   9       39.89      -76.97     76.97 o 
 -10   9   9      961.14     1215.79    125.00 o 
  -9   9   9     2016.61     1956.23    150.02 o 
  -8   9   9        6.37      -53.03     53.03 o 
  -7   9   9     1758.55     1973.00     95.54 o 
  -6   9   9     4660.00     4606.43    130.26 o 
  -5   9   9      771.34      770.67     66.39 o 
  -4   9   9     1737.76     1710.12     90.41 o 
  -3   9   9     2679.10     2828.11    101.25 o 
  -2   9   9        5.69       34.86     39.58 o 
  -1   9   9     3703.99     3754.88     90.11 o 
   0   9   9    16935.10    17914.90    291.83 o 
   1   9   9     2938.49     3273.38     82.30 o 
   2   9   9    30048.27    27839.60    329.85 o 
   3   9   9    18151.27    17178.40    246.93 o 
   4   9   9       94.18      167.11     63.68 o 
   5   9   9     2682.41     2537.80    122.30 o 
   6   9   9     6341.80     6062.96    187.06 o 
   7   9   9    19444.79    19338.13    378.74 o 
   8   9   9     6055.67     5713.72    208.47 o 
   9   9   9      189.46      202.93     87.69 o 
  10   9   9      497.63      311.16    213.20 o 
  11   9   9      125.83      -14.51    113.24 o 
  12   9   9       57.16       40.46    118.00 o 
  13   9   9       25.44      104.14    124.74 o 
  14   9   9       12.60       20.74    133.36 o 
  15   9   9       32.28       85.52    142.59 o 
  16   9   9       26.19      124.84    159.22 o 
 -16  10   9      289.70       96.84    221.17 o 
 -15  10   9      421.88      291.54    161.28 o 
 -14  10   9      153.59      111.32    134.80 o 
 -13  10   9     1958.45     2019.37    192.62 o 
 -12  10   9        7.19      -49.40     83.33 o 
 -11  10   9     1207.91     1227.14    126.59 o 
 -10  10   9     1661.68     1955.17    118.45 o 
  -9  10   9     7473.45     7273.31    175.53 o 
  -8  10   9      638.27      639.35     78.56 o 
  -7  10   9      223.44      151.22     60.39 o 
  -6  10   9     5050.35     4952.16    136.90 o 
  -5  10   9     4908.46     4932.03    132.45 o 
  -4  10   9        3.97       -0.24     47.87 o 
  -3  10   9      153.45      151.09     53.13 o 
  -2  10   9       25.44      -17.61     41.87 o 
  -1  10   9      108.31       54.12     40.06 o 
   0  10   9     3012.45     3164.45     85.13 o 
   1  10   9    15016.64    15046.79    232.78 o 
   2  10   9     2790.38     3094.71     84.71 o 
   3  10   9      359.18      502.27     51.92 o 
   4  10   9      128.35      245.67     71.11 o 
   5  10   9     5387.92     5262.99    185.92 o 
   6  10   9     1576.07     1650.90    116.62 o 
   7  10   9       39.82      -71.16     71.16 o 
   8  10   9      316.61      399.08     93.53 o 
   9  10   9     1055.07     1033.78    133.13 o 
  10  10   9      218.45      228.52    112.31 o 
  11  10   9      165.24       33.11     55.28 o 
  12  10   9     1412.55     1467.03    163.18 o 
  13  10   9      796.52      601.72    173.39 o 
  14  10   9      235.59      156.93    144.76 o 
  15  10   9       33.23      -58.81    138.12 o 
  16  10   9      495.48      405.21    209.35 o 
 -15  11   9      932.57      983.40    182.33 o 
 -14  11   9      581.01      835.47    172.86 o 
 -13  11   9      130.36       42.46    132.68 o 
 -12  11   9      632.01      547.92    174.95 o 
 -11  11   9     3646.78     3943.57    216.90 o 
 -10  11   9     2039.04     2128.64    187.00 o 
  -9  11   9     1150.94     1089.86     92.67 o 
  -8  11   9     1465.86     1393.47    105.00 o 
  -7  11   9     1265.41     1155.97     87.22 o 
  -6  11   9     2523.81     2507.07    159.05 o 
  -5  11   9     5719.93     5399.45    144.86 o 
  -4  11   9    18887.42    19580.20    293.27 o 
  -3  11   9    18545.35    18313.64    296.03 o 
  -2  11   9      101.31      165.93     57.21 o 
  -1  11   9     4224.77     4401.52    105.60 o 
   0  11   9     2228.40     2381.81     90.23 o 
   1  11   9    16354.85    16126.28    250.58 o 
   2  11   9      599.58      542.78     51.20 o 
   3  11   9     3200.80     2989.59     98.76 o 
   4  11   9     1067.69      928.66     79.13 o 
   5  11   9       48.84      135.08     73.04 o 
   6  11   9     3803.36     3571.31    157.42 o 
   7  11   9      579.03      719.70     97.75 o 
   8  11   9     1673.83     1871.26    150.69 o 
   9  11   9     1229.59     1294.05    143.39 o 
  10  11   9      456.72      657.26    131.03 o 
  11  11   9      606.36      478.06    154.16 o 
  12  11   9      360.77      144.24    116.98 o 
  13  11   9     2240.53     2330.77    221.35 o 
  14  11   9      183.98      195.60    192.43 o 
  15  11   9       65.74       27.53    470.77 o 
 -15  12   9      701.43      954.56    226.61 o 
 -14  12   9      128.66      -47.20    140.10 o 
 -13  12   9      141.95      222.11    144.07 o 
 -12  12   9     1376.16     1417.10    169.17 o 
 -11  12   9      534.06      335.00    130.84 o 
 -10  12   9     3181.71     3459.31    362.49 o 
  -9  12   9     3598.34     3912.88    206.05 o 
  -8  12   9     2389.34     2672.50    129.52 o 
  -7  12   9    11819.97    11594.43    256.13 o 
  -6  12   9      158.20      192.62     66.34 o 
  -5  12   9    20623.86    20850.95    344.23 o 
  -4  12   9      352.83      291.57     62.56 o 
  -3  12   9    28290.65    27965.99    383.00 o 
  -2  12   9    24258.58    25389.72    379.95 o 
  -1  12   9     1284.43     1263.10     88.28 o 
   0  12   9      400.43      434.50     74.99 o 
   1  12   9     5182.32     5196.00    212.59 o 
   2  12   9    16231.88    16710.49    259.97 o 
   3  12   9    12127.68    12301.45    372.73 o 
   4  12   9     4771.91     4549.61    149.25 o 
   5  12   9      702.28      575.25     91.03 o 
   6  12   9     1051.80     1010.56    156.69 o 
   7  12   9     3210.06     2804.31    168.98 o 
   8  12   9      921.59      873.03    126.77 o 
   9  12   9       55.11      -12.34    104.03 o 
  10  12   9        0.51      131.02    110.35 o 
  11  12   9     3124.05     3669.46    281.52 o 
  12  12   9     5894.68     5718.62    354.54 o 
  13  12   9      631.85      699.87    217.90 o 
  14  12   9       24.21      118.06    257.33 o 
  15  12   9      474.64      424.88    209.68 o 
 -15  13   9     2659.76     2858.37    239.43 o 
 -14  13   9      433.20      546.68    201.90 o 
 -13  13   9      285.26      146.47    168.24 o 
 -12  13   9      960.26      860.23    229.22 o 
 -11  13   9     5916.50     6476.55    282.23 o 
 -10  13   9     2265.98     2094.66    159.56 o 
  -9  13   9      296.68      360.01    108.16 o 
  -8  13   9     2409.19     2855.68    218.70 o 
  -7  13   9      419.04      489.03     94.37 o 
  -6  13   9     5732.17     5426.23    166.43 o 
  -5  13   9      176.82      134.46     64.68 o 
  -4  13   9    26445.71    27424.05    388.83 o 
  -3  13   9    19155.79    18538.49    289.29 o 
  -2  13   9      227.60      194.10     65.17 o 
  -1  13   9     1512.68     1146.49     98.34 o 
   0  13   9     6648.27     7071.02    180.47 o 
   1  13   9     9793.90     9706.98    220.56 o 
   2  13   9     4622.65     4558.85    145.21 o 
   3  13   9       10.67       57.97     74.23 o 
   4  13   9      318.88      336.84     84.82 o 
   5  13   9      213.34      345.20    139.83 o 
   6  13   9        7.80      -41.64    117.96 o 
   7  13   9       54.71      -34.46    124.36 o 
   8  13   9     1012.07      998.60    317.69 o 
   9  13   9       97.24       39.76    143.93 o 
  10  13   9      783.01      571.53    183.77 o 
  11  13   9      295.81      476.34    179.12 o 
  12  13   9     3261.30     3300.90    562.09 o 
  13  13   9     2223.55     2262.92    274.67 o 
  14  13   9       38.63      -43.57    186.23 o 
 -14  14   9      564.42      622.84    204.48 o 
 -13  14   9        2.12      -56.79    138.46 o 
 -12  14   9     2423.72     2709.98    212.78 o 
 -11  14   9     1437.47     1280.28    242.45 o 
 -10  14   9      785.38      641.41    126.64 o 
  -9  14   9     4542.45     4603.82    201.31 o 
  -8  14   9      431.47      211.05    135.95 o 
  -7  14   9     3065.02     3186.00    162.61 o 
  -6  14   9      853.23      868.76     99.07 o 
  -5  14   9     1009.32     1060.59    130.98 o 
  -4  14   9      115.58      170.29     71.12 o 
  -3  14   9     3890.32     3844.42    145.81 o 
  -2  14   9      402.96      286.60     88.05 o 
  -1  14   9       48.65      142.81     68.21 o 
   0  14   9     7287.29     7390.95    260.47 o 
   1  14   9     8858.62     9552.43    302.47 o 
   2  14   9     8267.60     8358.88    340.59 o 
   3  14   9     1543.92     1993.30    354.06 o 
   4  14   9       25.46     -107.71    108.64 o 
   5  14   9      266.04      192.22    218.98 o 
   6  14   9      690.85      799.79    166.87 o 
   7  14   9      807.40      930.08    177.53 o 
   8  14   9        7.10      155.54    152.78 o 
   9  14   9      443.32      534.60    172.16 o 
  10  14   9     2098.41     2275.24    249.07 o 
  11  14   9     3470.02     3066.94    281.61 o 
  12  14   9      848.35      986.17    223.52 o 
  13  14   9       17.57      342.57    191.79 o 
  14  14   9       69.83      -35.41    180.87 o 
 -13  15   9      132.98      132.61    155.69 o 
 -12  15   9      208.88      248.30    202.25 o 
 -11  15   9      662.90      504.76    152.56 o 
 -10  15   9     1650.31     1743.49    160.03 o 
  -9  15   9      476.42      670.27    122.55 o 
  -8  15   9      217.59      119.45    103.48 o 
  -7  15   9     1188.66     1205.90    125.33 o 
  -6  15   9     1266.68     1158.03    118.48 o 
  -5  15   9      103.27      245.01    119.61 o 
  -4  15   9     1020.77     1411.81    143.86 o 
  -3  15   9     1875.39     1875.71    150.98 o 
  -2  15   9     1767.89     1916.96    306.49 o 
  -1  15   9     2727.79     2453.48    161.13 o 
   0  15   9     5696.40     5845.85    286.16 o 
   1  15   9      972.84     1064.30    196.16 o 
   2  15   9     2131.10     2078.48    194.61 o 
   3  15   9      281.09      235.46    133.60 o 
   4  15   9       49.22      109.90    133.69 o 
   5  15   9      200.67      311.38    223.92 o 
   6  15   9      125.48       82.55    143.33 o 
   7  15   9     1552.17     1523.02    462.29 o 
   8  15   9     1133.80     1311.97    206.92 o 
   9  15   9      518.14      714.54    246.44 o 
  10  15   9      315.75      746.30    197.98 o 
  11  15   9      173.72      242.13    173.66 o 
  12  15   9      506.25      637.56    208.41 o 
  13  15   9      309.15      573.36    210.40 o 
 -13  16   9      287.31      333.56    185.97 o 
 -12  16   9      915.39     1078.79    218.97 o 
 -11  16   9      495.26      497.14    193.19 o 
 -10  16   9      232.70      -29.95    131.19 o 
  -9  16   9      575.84      402.77    141.10 o 
  -8  16   9     1060.21     1190.43    158.10 o 
  -7  16   9     2661.24     2332.54    181.86 o 
  -6  16   9     4314.29     4010.52    283.47 o 
  -5  16   9      535.26      893.29    256.43 o 
  -4  16   9      266.72      293.29    158.40 o 
  -3  16   9       80.30       81.98    136.01 o 
  -2  16   9       54.02       82.90     97.53 o 
  -1  16   9      686.97      646.40    159.60 o 
   0  16   9     1247.92     1126.94    164.14 o 
   1  16   9      775.45     1094.42    165.74 o 
   2  16   9      379.70      179.27    128.84 o 
   3  16   9       98.12      143.22    138.55 o 
   4  16   9     2199.51     2118.16    217.54 o 
   5  16   9     2144.31     1882.29    216.54 o 
   6  16   9        5.58       24.93    149.94 o 
   7  16   9      813.43      647.24    186.37 o 
   8  16   9      179.27      160.37    162.49 o 
   9  16   9      188.20      286.63    193.20 o 
  10  16   9       19.42      -77.50    154.23 o 
  11  16   9       25.02      -85.13    182.69 o 
  12  16   9      415.14      374.10    195.46 o 
 -12  17   9      943.88      650.42    207.84 o 
 -11  17   9       27.00      144.44    169.74 o 
 -10  17   9      504.65      584.71    156.19 o 
  -9  17   9       47.91     -101.17    146.49 o 
  -8  17   9     1688.47     1634.50    238.77 o 
  -7  17   9      121.94      186.45    173.14 o 
  -6  17   9     2270.05     1920.87    249.98 o 
  -5  17   9     1225.19     1088.77    197.44 o 
  -4  17   9       78.83      -41.92    149.25 o 
  -3  17   9      337.06      452.38    249.65 o 
  -2  17   9     2311.02     2382.71    328.04 o 
  -1  17   9      711.49      655.33    254.95 o 
   0  17   9      201.03      341.31    134.82 o 
   1  17   9      179.85       71.01    121.31 o 
   2  17   9      146.07      281.86    148.81 o 
   3  17   9      339.76      232.98    193.01 o 
   4  17   9      678.37     1160.26    530.98 o 
   5  17   9     6734.53     6710.98    347.29 o 
   6  17   9     8676.76     8322.95    388.89 o 
   7  17   9     3827.40     4609.48    383.49 o 
   8  17   9      601.98      599.18    198.75 o 
   9  17   9      286.88      298.24    184.34 o 
  10  17   9      537.47     1111.97    233.18 o 
  11  17   9     1156.52     1487.94    265.49 o 
  12  17   9     1458.15     1542.58    260.80 o 
 -11  18   9     2068.87     2027.63    253.86 o 
 -10  18   9       63.87      243.36    192.28 o 
  -9  18   9      147.63       57.60    185.80 o 
  -8  18   9     3556.98     4331.54    328.72 o 
  -7  18   9     9577.89     9367.44    581.93 o 
  -6  18   9     4168.99     3883.98    302.80 o 
  -5  18   9       42.54      -29.01    160.74 o 
  -4  18   9      226.29      310.43    203.45 o 
  -3  18   9     3803.94     3735.76    403.09 o 
  -2  18   9     1756.48     1898.54    323.32 o 
  -1  18   9      173.91      341.39    222.68 o 
   0  18   9      984.46     1355.15    293.67 o 
   1  18   9      436.76      250.95    134.61 o 
   2  18   9      197.41       69.25    136.23 o 
   3  18   9      355.98      465.24    154.76 o 
   4  18   9     1398.89     1478.74    207.67 o 
   5  18   9      608.57      353.47    173.38 o 
   6  18   9      354.72      403.04    185.43 o 
   7  18   9       11.46       94.44    169.07 o 
   8  18   9      319.10      449.72    183.24 o 
   9  18   9      303.77      302.13    342.15 o 
  10  18   9      151.44       37.45    181.96 o 
  11  18   9       10.63      138.09    197.77 o 
 -10  19   9       71.55      102.63    189.82 o 
  -9  19   9     1398.11     1767.05    267.37 o 
  -8  19   9     1009.39      984.13    218.53 o 
  -7  19   9     1378.94     1388.32    343.18 o 
  -6  19   9     4676.41     5551.24    592.40 o 
  -5  19   9     1009.05      941.36    218.66 o 
  -4  19   9     1019.77      754.70    210.80 o 
  -3  19   9      234.74      -81.50    237.42 o 
  -2  19   9     1562.74     1554.66    321.72 o 
  -1  19   9     3143.05     3212.87    392.42 o 
   0  19   9        0.01      169.89    245.46 o 
   1  19   9     1703.71     1537.75    322.04 o 
   2  19   9     1077.98     1573.70    319.91 o 
   3  19   9      881.98      865.00    218.54 o 
   4  19   9      932.25      718.85    182.34 o 
   5  19   9      875.55      531.12    182.86 o 
   6  19   9      573.61      665.81    249.98 o 
   7  19   9     2974.09     2826.59    323.76 o 
   8  19   9     4111.01     4607.76    340.68 o 
   9  19   9     1800.41     2304.62    284.83 o 
  10  19   9      323.14      674.03    259.71 o 
  -9  20   9      155.03      291.09    191.93 o 
  -8  20   9     3258.03     3438.56    328.12 o 
  -7  20   9     3654.76     3768.24    463.71 o 
  -6  20   9       88.94      -74.52    183.48 o 
  -5  20   9       53.40     -328.53    328.53 o 
  -4  20   9       90.10     -108.13    158.21 o 
  -3  20   9     1235.97     1522.97    337.61 o 
  -2  20   9     1034.54      809.34    292.03 o 
  -1  20   9      480.41      578.44    282.17 o 
   0  20   9     2380.16     2685.43    380.01 o 
   1  20   9      315.87      -60.43    228.24 o 
   2  20   9        3.82      243.63    261.23 o 
   3  20   9      761.17      751.92    281.03 o 
   4  20   9      408.09      501.69    279.58 o 
   5  20   9       27.61      -80.70    159.01 o 
   6  20   9       12.65     -146.39    146.39 o 
   7  20   9      809.37      957.46    222.58 o 
   8  20   9      249.81      200.97    196.28 o 
  -7  21   9        0.26     -161.20    177.91 o 
  -6  21   9      395.11      446.56    205.56 o 
  -5  21   9      346.78      388.98    206.58 o 
  -4  21   9      431.78      234.99    184.59 o 
  -3  21   9     1557.13      883.36    325.34 o 
  -2  21   9     1522.72     1661.67    349.75 o 
  -1  21   9      126.93      275.20    254.50 o 
   0  21   9      139.50      706.27    275.02 o 
   1  21   9      203.15       47.83    226.28 o 
   2  21   9     1556.81     1597.42    360.51 o 
   3  21   9       40.36      -28.05    264.54 o 
   4  21   9     1605.73     1170.77    352.17 o 
   5  21   9     1258.88     1563.83    368.61 o 
   6  21   9       16.76     -234.33    234.33 o 
   7  21   9        9.04      168.76    271.56 o 
  -5  22   9      194.41      163.13    186.95 o 
  -4  22   9      109.39      -64.08    196.02 o 
  -3  22   9      110.57      188.15    193.41 o 
  -2  22   9     2586.48     2851.92    427.07 o 
  -1  22   9     1998.05     1426.92    373.43 o 
   0  22   9       22.90     -200.69    270.86 o 
   1  22   9      129.17      372.79    285.65 o 
   2  22   9     1162.59     1042.69    305.82 o 
   3  22   9     4613.53     4327.70    496.83 o 
   4  22   9     3133.97     3234.07    459.14 o 
   5  22   9        8.98     -160.67    254.49 o 
  -1  23   9        3.03      323.82    279.96 o 
   0  23   9        2.04      365.82    287.09 o 
   1  23   9     1282.51      328.37    307.49 o 
 -18   0  10       52.57      596.78    210.34 o 
 -17   0  10      588.49      591.43    210.08 o 
 -16   0  10     1585.80     1494.32    370.18 o 
 -15   0  10      903.23      913.37    217.04 o 
 -14   0  10     2968.50     3409.81    290.61 o 
 -13   0  10     8883.69     8536.76    362.10 o 
 -12   0  10     1307.80     1322.84    174.85 o 
 -11   0  10     5878.13     6395.14    183.70 o 
 -10   0  10     2237.40     1879.39    109.23 o 
  -9   0  10    63786.76    62579.48    824.91 o 
  -8   0  10    87905.16    84666.80   1062.92 o 
  -7   0  10      471.29      768.38     66.50 o 
  -6   0  10    14415.70    13633.42    236.25 o 
  -5   0  10    37616.17    35625.23    511.83 o 
  -4   0  10    31860.53    25189.65    395.90 o 
  -3   0  10      587.98      822.84     44.08 o 
  -2   0  10       79.14      124.02     38.24 o 
  -1   0  10     6470.88     5851.44     99.68 o 
   0   0  10    24426.01    22358.92    333.46 o 
   1   0  10    23756.37    24392.96    410.86 o 
   2   0  10     7627.18     5887.56    214.03 o 
   3   0  10     4181.19     4606.03    111.26 o 
   4   0  10      834.73      706.17     65.00 o 
   5   0  10      570.34      452.05     75.06 o 
   6   0  10     4760.04     4621.83    372.44 o 
   7   0  10     4307.39     4769.64    155.72 o 
   8   0  10     4414.45     3975.21    134.40 o 
   9   0  10       67.94      159.82    112.79 o 
  10   0  10      137.55       35.18    112.35 o 
  11   0  10     4834.36     5377.50    279.29 o 
  12   0  10     6158.59     6845.34    323.37 o 
  13   0  10      545.86      317.99    170.84 o 
  14   0  10     4641.50     5526.98    321.03 o 
  15   0  10       50.59      190.56    166.12 o 
  16   0  10     3972.69     4202.93    308.22 o 
  17   0  10      684.07     1335.05    405.29 o 
 -18   1  10      562.84      887.52    158.04 o 
 -17   1  10     1812.39     1949.59    182.40 o 
 -16   1  10      437.69      220.57    132.19 o 
 -15   1  10     3502.60     3420.52    193.27 o 
 -14   1  10     2341.54     2460.56    244.99 o 
 -13   1  10     2738.13     2702.28    160.68 o 
 -12   1  10      199.04      275.81     83.42 o 
 -11   1  10    11306.50    11254.33    196.55 o 
 -10   1  10    20068.42    21265.54    256.26 o 
  -9   1  10      403.61      360.88     49.61 o 
  -8   1  10     3059.67     3104.14     83.44 o 
  -7   1  10      577.53      578.56     43.90 o 
  -6   1  10     2166.50     1938.33     58.99 o 
  -5   1  10    10387.42    10263.40    123.46 o 
  -4   1  10     5698.54     6063.83     84.76 o 
  -3   1  10    10567.75     9318.67    111.96 o 
  -2   1  10      428.71      419.93     24.41 o 
  -1   1  10     1049.18     1297.30     46.16 o 
   0   1  10      284.59      229.10     24.02 o 
   1   1  10     5860.59     5734.84     88.52 o 
   2   1  10     2687.24     2870.17     78.22 o 
   3   1  10     3120.29     2688.81     63.24 o 
   4   1  10    25321.53    25301.99    314.44 o 
   5   1  10     9203.57     8230.40    141.58 o 
   6   1  10     2922.90     2868.88     91.20 o 
   7   1  10     9810.05     8877.89    148.98 o 
   8   1  10    19426.68    19300.28    223.27 o 
   9   1  10     3305.84     3616.06    129.63 o 
  10   1  10     7393.19     7406.23    185.85 o 
  11   1  10    16199.68    16077.30    350.98 o 
  12   1  10      641.98      869.44    112.67 o 
  13   1  10     1076.47     1069.11    125.94 o 
  14   1  10      181.93       80.12    103.16 o 
  15   1  10     3040.31     3301.74    190.64 o 
  16   1  10      107.07      219.18    124.57 o 
  17   1  10     1682.62     1594.22    207.05 o 
 -17   2  10       55.96      174.30    131.93 o 
 -16   2  10      282.23      330.35    130.75 o 
 -15   2  10     1776.01     1742.78    156.98 o 
 -14   2  10     3126.16     3317.94    181.77 o 
 -13   2  10        0.86      -23.88     94.88 o 
 -12   2  10     1335.86     1188.01    108.50 o 
 -11   2  10      309.96      238.88     57.17 o 
 -10   2  10      957.15     1056.92     85.39 o 
  -9   2  10    21796.15    21504.93    251.81 o 
  -8   2  10    10361.34    10201.66    156.30 o 
  -7   2  10     1469.93     1386.35     59.21 o 
  -6   2  10        0.37      -23.86     30.84 o 
  -5   2  10    91658.39    91883.01    763.46 o 
  -4   2  10    81558.61    80703.38    640.23 o 
  -3   2  10     6244.94     6773.07     87.43 o 
  -2   2  10    32688.09    30662.58    288.87 o 
  -1   2  10     3856.25     4184.91     67.92 o 
   0   2  10    13926.85    12066.37    130.53 o 
   1   2  10    12521.02    12338.32    143.94 o 
   2   2  10    37735.11    36961.39    429.48 o 
   3   2  10    11199.55    11319.64    176.96 o 
   4   2  10     4880.02     5060.54    101.91 o 
   5   2  10    29795.84    28043.51    351.12 o 
   6   2  10     5989.69     6125.42    162.17 o 
   7   2  10     4996.19     4946.01    213.91 o 
   8   2  10     4437.57     4801.32    123.17 o 
   9   2  10     4019.33     3606.25    117.46 o 
  10   2  10     2416.46     2804.11    141.79 o 
  11   2  10     1532.26     1439.12    119.45 o 
  12   2  10     2788.02     3417.83    255.30 o 
  13   2  10     1982.02     2079.35    168.38 o 
  14   2  10       44.29       -2.23    100.01 o 
  15   2  10       11.28     -100.45    100.45 o 
  16   2  10      429.01      482.00    163.46 o 
  17   2  10       88.36        8.67    156.00 o 
 -17   3  10       44.56       57.05    127.49 o 
 -16   3  10       85.62      197.86    125.15 o 
 -15   3  10       48.12       -8.02    106.47 o 
 -14   3  10      809.06      898.72    129.71 o 
 -13   3  10     4222.53     3848.26    180.57 o 
 -12   3  10     6592.32     6740.72    333.50 o 
 -11   3  10     4325.62     4559.67    206.43 o 
 -10   3  10     1833.57     1789.64     85.33 o 
  -9   3  10       51.74       36.46     44.90 o 
  -8   3  10      764.50      712.20     53.76 o 
  -7   3  10     8729.62     7661.97    127.78 o 
  -6   3  10     4231.50     4860.61    126.09 o 
  -5   3  10    25367.22    25278.63    248.19 o 
  -4   3  10     9465.85     9411.34    113.20 o 
  -3   3  10     7977.86     7617.53     99.53 o 
  -2   3  10    16941.13    16721.91    185.12 o 
  -1   3  10    14194.46    15635.76    190.84 o 
   0   3  10       52.83       28.58     22.21 o 
   1   3  10     8213.06     7770.83    125.36 o 
   2   3  10    10324.18    11414.29    147.82 o 
   3   3  10      670.68      674.06     38.76 o 
   4   3  10       65.66       74.96     23.83 o 
   5   3  10      918.62      877.40     46.69 o 
   6   3  10    10621.06    10316.50    200.07 o 
   7   3  10    11200.91    10704.73    235.25 o 
   8   3  10      314.81      327.94     50.70 o 
   9   3  10     1031.05     1290.53     89.86 o 
  10   3  10       78.47       25.94     65.38 o 
  11   3  10     2708.97     2420.57    124.52 o 
  12   3  10     3499.84     4171.51    179.30 o 
  13   3  10       57.47      179.29     94.42 o 
  14   3  10     2025.44     2260.88    195.05 o 
  15   3  10      780.60      616.65    157.52 o 
  16   3  10       16.64       12.83    147.29 o 
  17   3  10       88.46      -24.30    149.77 o 
 -17   4  10      362.65      470.03    158.47 o 
 -16   4  10      373.54      378.08    129.23 o 
 -15   4  10     2097.12     1942.35    193.33 o 
 -14   4  10     6714.11     6821.29    244.30 o 
 -13   4  10     1662.52     1508.87    121.20 o 
 -12   4  10      409.27      341.18     88.64 o 
 -11   4  10      334.05      326.22     71.10 o 
 -10   4  10     6614.53     6426.65    153.53 o 
  -9   4  10      142.80      175.15     51.57 o 
  -8   4  10     2181.90     1970.74     73.84 o 
  -7   4  10     3545.09     3386.91     88.48 o 
  -6   4  10     3356.86     3385.46     83.52 o 
  -5   4  10      222.62      209.38     31.56 o 
  -4   4  10     1670.45     1503.42     45.36 o 
  -3   4  10     5073.80     6113.02     87.33 o 
  -2   4  10     1828.73     2572.12     69.56 o 
  -1   4  10     3651.52     2921.46     77.36 o 
   0   4  10     4962.39     4494.25     85.42 o 
   1   4  10    52147.12    50885.32    576.77 o 
   2   4  10    25532.16    23887.56    270.54 o 
   3   4  10      603.72      587.82     28.64 o 
   4   4  10      661.94      732.89     53.04 o 
   5   4  10    19613.17    19867.95    299.03 o 
   6   4  10    20550.80    19995.46    284.84 o 
   7   4  10     1998.94     2076.37     86.02 o 
   8   4  10     3089.42     3068.02    119.32 o 
   9   4  10     1899.73     1528.10    106.31 o 
  10   4  10     1524.14     1416.50     99.10 o 
  11   4  10       95.79      161.78     75.75 o 
  12   4  10     2097.28     2391.81    145.77 o 
  13   4  10     5283.08     5548.44    254.71 o 
  14   4  10     4877.84     4938.90    254.43 o 
  15   4  10     1365.74     1476.62    179.31 o 
  16   4  10      131.57      127.04    289.94 o 
  17   4  10      144.18       90.96    194.31 o 
 -17   5  10      472.51      568.79    147.63 o 
 -16   5  10      674.96      767.66    147.71 o 
 -15   5  10     1202.40     1305.86    151.40 o 
 -14   5  10     1220.64     1620.56    156.57 o 
 -13   5  10     2117.50     2313.66    140.04 o 
 -12   5  10     3412.69     3271.82    147.37 o 
 -11   5  10     1300.36     1412.38     96.75 o 
 -10   5  10       30.93      -28.95     47.21 o 
  -9   5  10     1288.29     1008.11     70.06 o 
  -8   5  10    21961.07    21220.86    274.95 o 
  -7   5  10     1700.83     1624.43     68.64 o 
  -6   5  10    50241.87    50722.51    496.42 o 
  -5   5  10    58004.96    57490.99    546.47 o 
  -4   5  10     1209.84     1605.30     53.10 o 
  -3   5  10     2218.66     1630.89     50.30 o 
  -2   5  10    23468.32    23188.82    242.66 o 
  -1   5  10   120582.48   122015.96   1145.57 o 
   0   5  10    47389.43    44514.90    516.80 o 
   1   5  10     4496.25     4480.58     88.49 o 
   2   5  10      195.97      248.05     37.20 o 
   3   5  10     1334.63     1067.93     39.43 o 
   4   5  10     4438.68     4107.96    104.86 o 
   5   5  10     8347.42     8177.08    212.60 o 
   6   5  10    11401.53    10552.32    199.62 o 
   7   5  10     3331.45     2985.44    111.19 o 
   8   5  10    10266.19    10626.38    215.78 o 
   9   5  10     1402.40     1398.66    107.06 o 
  10   5  10      707.93      806.28     86.74 o 
  11   5  10     2539.44     3177.00    162.39 o 
  12   5  10      102.76        5.72    107.90 o 
  13   5  10      484.63      514.21    141.20 o 
  14   5  10       37.28       23.62    126.56 o 
  15   5  10     1326.65     1402.35    246.29 o 
  16   5  10      681.73      744.65    177.35 o 
  17   5  10      145.33      198.11    183.55 o 
 -17   6  10      792.17      746.02    148.62 o 
 -16   6  10      149.52       98.88    124.60 o 
 -15   6  10     1352.74     1389.94    153.28 o 
 -14   6  10     3690.08     4180.19    204.27 o 
 -13   6  10     2624.51     2554.09    142.45 o 
 -12   6  10       33.40      -27.55     83.17 o 
 -11   6  10      440.57      373.86     76.30 o 
 -10   6  10     3373.17     3089.46    119.95 o 
  -9   6  10    10882.26    11106.60    188.99 o 
  -8   6  10     1199.48     1220.01     71.26 o 
  -7   6  10    21366.89    21473.23    305.61 o 
  -6   6  10     8179.61     8476.42    149.21 o 
  -5   6  10     4117.27     4030.10     93.08 o 
  -4   6  10     3059.44     3012.67     79.65 o 
  -3   6  10       67.32       31.97     29.58 o 
  -2   6  10      555.33      558.95     45.98 o 
  -1   6  10     6139.45     6336.53     98.04 o 
   0   6  10    22385.91    23074.74    289.57 o 
   1   6  10    59619.18    58393.91    670.95 o 
   2   6  10     4767.97     5052.36     85.50 o 
   3   6  10      289.90      356.02     26.75 o 
   4   6  10     1865.74     1482.56     66.48 o 
   5   6  10     1822.06     2043.94     82.40 o 
   6   6  10     9295.67     9450.82    188.16 o 
   7   6  10     5271.63     4916.40    171.33 o 
   8   6  10        2.00       -7.67     70.79 o 
   9   6  10     5363.75     4658.86    175.31 o 
  10   6  10     8388.56     7759.89    502.70 o 
  11   6  10     1805.89     1839.41    183.70 o 
  12   6  10      189.94      226.34    102.84 o 
  13   6  10      360.19      373.36    137.59 o 
  14   6  10     5106.99     5314.09    517.65 o 
  15   6  10     4160.44     3997.60    368.93 o 
  16   6  10       40.17       19.12    148.85 o 
  17   6  10       24.96      -35.85    156.93 o 
 -17   7  10      175.71       81.16    156.76 o 
 -16   7  10      310.07      396.46    260.23 o 
 -15   7  10       46.13      123.04    118.93 o 
 -14   7  10       25.98      -93.59    105.69 o 
 -13   7  10     2660.13     2675.36    146.86 o 
 -12   7  10    11736.86    11728.67    264.78 o 
 -11   7  10     2818.45     2758.59    133.20 o 
 -10   7  10     1775.57     1983.38    134.92 o 
  -9   7  10      445.35      460.76     64.81 o 
  -8   7  10    15080.48    15086.39    222.30 o 
  -7   7  10     7724.46     8053.30    161.20 o 
  -6   7  10    10209.07    10543.65    192.87 o 
  -5   7  10    17328.84    16579.69    230.97 o 
  -4   7  10     1251.69     1389.34     63.04 o 
  -3   7  10     1115.01     1231.65     56.08 o 
  -2   7  10    35448.16    34003.32    378.83 o 
  -1   7  10    38041.37    39182.74    422.83 o 
   0   7  10     2030.21     2210.50     57.97 o 
   1   7  10      474.49      571.99     29.16 o 
   2   7  10     9902.71    10438.48    161.55 o 
   3   7  10    14974.04    14664.85    206.46 o 
   4   7  10     1651.90     1838.97    101.54 o 
   5   7  10    15104.55    15622.24    302.97 o 
   6   7  10      781.25      743.43     84.72 o 
   7   7  10        5.91      -19.83     66.52 o 
   8   7  10     2239.14     2140.06    128.87 o 
   9   7  10     2874.84     2914.53    148.57 o 
  10   7  10       72.17       47.38     57.47 o 
  11   7  10       83.50      -12.17     91.54 o 
  12   7  10      659.17      759.05    140.65 o 
  13   7  10     1508.59     1575.95    289.83 o 
  14   7  10      109.06      174.17    137.38 o 
  15   7  10     3245.42     3258.90    324.18 o 
  16   7  10     1485.21     1736.41    208.22 o 
 -16   8  10       20.33        6.73    151.03 o 
 -15   8  10      189.80      170.14    126.37 o 
 -14   8  10     2398.34     2233.37    167.30 o 
 -13   8  10     2404.72     2506.49    145.75 o 
 -12   8  10      390.43      387.88     96.03 o 
 -11   8  10     2136.08     2107.82    123.86 o 
 -10   8  10     1126.80      938.63     96.60 o 
  -9   8  10      275.10      263.47     73.78 o 
  -8   8  10       66.44      185.99     54.87 o 
  -7   8  10     3583.59     3066.60    112.76 o 
  -6   8  10     8705.96     8664.85    174.23 o 
  -5   8  10    15064.45    15441.93    242.38 o 
  -4   8  10    14735.51    14631.35    227.39 o 
  -3   8  10     8814.64     8917.78    159.96 o 
  -2   8  10       58.44       94.37     34.71 o 
  -1   8  10    12828.50    12582.54    171.19 o 
   0   8  10     4311.62     4702.34     84.73 o 
   1   8  10     5009.34     5080.65     77.72 o 
   2   8  10      293.57      314.36     35.24 o 
   3   8  10    11636.21    11881.46    181.44 o 
   4   8  10    28379.18    27815.56    459.48 o 
   5   8  10    15938.31    15581.58    255.92 o 
   6   8  10     2487.75     2343.57    121.24 o 
   7   8  10      965.53     1223.48    104.65 o 
   8   8  10     4512.54     4228.41    171.13 o 
   9   8  10     2616.64     2812.32    149.47 o 
  10   8  10      767.49      616.93    132.01 o 
  11   8  10     1435.43     1229.36    190.49 o 
  12   8  10       20.45       22.74    114.08 o 
  13   8  10     1056.84      938.35    157.96 o 
  14   8  10     2321.88     2453.91    206.32 o 
  15   8  10      358.45      451.05    158.41 o 
  16   8  10      384.90      415.11    207.87 o 
 -16   9  10     1083.72      822.25    181.87 o 
 -15   9  10      172.96      149.01    146.16 o 
 -14   9  10      976.36     1012.60    149.70 o 
 -13   9  10       81.69       52.70     90.52 o 
 -12   9  10     3453.93     3527.94    156.41 o 
 -11   9  10     2947.54     3195.03    145.89 o 
 -10   9  10      105.86      -18.41     76.41 o 
  -9   9  10        5.93       10.18     64.01 o 
  -8   9  10      332.66      388.69     74.52 o 
  -7   9  10      487.60      373.17     67.58 o 
  -6   9  10      347.09      223.76     60.71 o 
  -5   9  10       63.97      -42.07     49.26 o 
  -4   9  10     1688.97     1373.77     80.44 o 
  -3   9  10     1372.44     1431.92     77.09 o 
  -2   9  10    32376.68    32348.30    438.40 o 
  -1   9  10     8595.59     8481.60    143.71 o 
   0   9  10    14327.80    14110.39    194.56 o 
   1   9  10     3201.62     3119.36     70.35 o 
   2   9  10    13809.50    13440.39    186.85 o 
   3   9  10     4946.42     5146.77    110.22 o 
   4   9  10    10083.49    10365.27    429.38 o 
   5   9  10    29522.67    29424.38    495.50 o 
   6   9  10     9219.51     8855.89    288.57 o 
   7   9  10     1701.88     1824.68    120.30 o 
   8   9  10      577.30      388.83     91.63 o 
   9   9  10    16028.21    17020.46    369.89 o 
  10   9  10     6656.44     7170.90    266.08 o 
  11   9  10      115.21      121.69     96.08 o 
  12   9  10       26.47     -111.81    111.81 o 
  13   9  10      561.64      533.62    145.38 o 
  14   9  10      161.45      396.97    145.53 o 
  15   9  10      110.37       55.75    249.36 o 
  16   9  10      375.78      113.94    187.45 o 
 -16  10  10      626.59      442.83    167.07 o 
 -15  10  10      798.70      760.85    174.58 o 
 -14  10  10     1132.59     1095.71    177.16 o 
 -13  10  10      484.99      443.03    144.45 o 
 -12  10  10       88.84       76.20     87.79 o 
 -11  10  10       18.00      -27.74     83.10 o 
 -10  10  10     1211.59     1064.58    102.73 o 
  -9  10  10    12679.48    12873.35    241.12 o 
  -8  10  10    17784.97    17850.89    318.24 o 
  -7  10  10     6517.71     6547.15    164.47 o 
  -6  10  10     1308.53     1360.11     86.12 o 
  -5  10  10     2920.93     3182.28    112.58 o 
  -4  10  10     6466.12     6142.24    145.08 o 
  -3  10  10    19360.36    19137.40    301.30 o 
  -2  10  10     7832.82     7908.09    178.53 o 
  -1  10  10     2501.64     2643.95    106.86 o 
   0  10  10      192.94      133.57     40.43 o 
   1  10  10     1227.31     1380.22     59.64 o 
   2  10  10      997.40     1097.29     56.39 o 
   3  10  10    11043.67    10974.30    184.62 o 
   4  10  10     2518.11     2640.70    140.93 o 
   5  10  10       66.27      134.18     70.41 o 
   6  10  10     1988.34     1589.30    114.40 o 
   7  10  10      927.71     1043.29    106.00 o 
   8  10  10    10086.54     9592.02    259.66 o 
   9  10  10     2895.01     3039.10    181.67 o 
  10  10  10     3023.80     2963.59    243.70 o 
  11  10  10     3571.22     3796.78    214.23 o 
  12  10  10      462.17       97.69    190.45 o 
  13  10  10     2281.50     2164.27    247.68 o 
  14  10  10      246.95      490.88    406.17 o 
  15  10  10      290.46      151.33    190.19 o 
 -15  11  10      799.94     1016.97    183.49 o 
 -14  11  10       56.50       52.89    141.72 o 
 -13  11  10     1346.16     1492.40    178.97 o 
 -12  11  10        5.76      -49.97    122.31 o 
 -11  11  10     3210.15     3443.71    184.54 o 
 -10  11  10     1899.84     1811.64    139.83 o 
  -9  11  10      568.53      554.21     86.75 o 
  -8  11  10      350.80      394.55     81.79 o 
  -7  11  10      554.88      577.26    101.53 o 
  -6  11  10      199.52      103.93     71.40 o 
  -5  11  10      192.97      191.31     63.11 o 
  -4  11  10     3328.35     3425.92    155.03 o 
  -3  11  10       30.83       -4.84     56.39 o 
  -2  11  10     1604.89     1660.29    186.79 o 
  -1  11  10     3751.21     3954.47    121.15 o 
   0  11  10      452.05      483.13     69.03 o 
   1  11  10     2211.09     2272.03     78.46 o 
   2  11  10       90.66       96.81     43.73 o 
   3  11  10       34.70       -4.40     52.92 o 
   4  11  10    13185.09    12529.05    278.42 o 
   5  11  10    17063.76    17159.23    348.92 o 
   6  11  10      225.72      204.82     81.79 o 
   7  11  10      241.29      124.08     92.24 o 
   8  11  10     7904.04     8073.93    272.05 o 
   9  11  10    12647.52    13106.79    382.97 o 
  10  11  10     4308.65     4287.66    287.09 o 
  11  11  10      101.18       50.16    153.53 o 
  12  11  10       87.69      192.62    206.51 o 
  13  11  10       42.65       47.46    170.17 o 
  14  11  10      630.37      415.00    313.77 o 
  15  11  10      461.71      630.66    322.35 o 
 -15  12  10      266.53      579.48    170.93 o 
 -14  12  10        3.04       -4.55    162.31 o 
 -13  12  10      266.14      189.41    170.80 o 
 -12  12  10        5.85     -105.72    124.47 o 
 -11  12  10      368.97      620.45    158.61 o 
 -10  12  10     2248.10     1907.06    170.15 o 
  -9  12  10     3248.30     3538.41    137.88 o 
  -8  12  10     3471.90     3156.31    137.93 o 
  -7  12  10      438.28      482.09     85.10 o 
  -6  12  10      256.66      345.34     69.93 o 
  -5  12  10     3864.77     3964.54    130.04 o 
  -4  12  10    12514.62    12685.53    227.62 o 
  -3  12  10      203.06      218.36     60.82 o 
  -2  12  10      506.53      487.96     80.78 o 
  -1  12  10       75.94       41.64     59.61 o 
   0  12  10      335.53      394.74     59.55 o 
   1  12  10      711.07      729.59     71.69 o 
   2  12  10       53.10       21.27     62.12 o 
   3  12  10     2704.07     2738.72    133.22 o 
   4  12  10     6451.83     6479.92    291.26 o 
   5  12  10      717.94      727.66    120.51 o 
   6  12  10      188.76      -70.98    111.05 o 
   7  12  10       11.78     -131.07    131.07 o 
   8  12  10       36.31       69.77    151.80 o 
   9  12  10      351.27      226.89    150.61 o 
  10  12  10      690.21      968.51    193.00 o 
  11  12  10       88.53      237.20    164.86 o 
  12  12  10     1044.84      901.53    213.42 o 
  13  12  10       45.26      194.37    184.36 o 
  14  12  10       28.17     -178.40    181.87 o 
  15  12  10      119.31       61.94    441.60 o 
 -14  13  10      164.82      350.98    163.09 o 
 -13  13  10      779.06      616.64    167.12 o 
 -12  13  10      697.93      777.04    160.55 o 
 -11  13  10      779.67      611.50    145.87 o 
 -10  13  10      136.10       70.29    103.81 o 
  -9  13  10       76.31      111.49    101.02 o 
  -8  13  10      287.02      229.04     97.19 o 
  -7  13  10      621.90      655.15     89.73 o 
  -6  13  10     2566.47     2740.05    125.79 o 
  -5  13  10        0.59       57.78     63.17 o 
  -4  13  10     4291.85     4098.16    133.61 o 
  -3  13  10     9800.39    10266.13    229.72 o 
  -2  13  10      968.83     1198.47    100.47 o 
  -1  13  10      190.40       99.66     77.75 o 
   0  13  10      700.59     1045.39    106.06 o 
   1  13  10     2604.70     2364.49    136.92 o 
   2  13  10     1006.92     1277.00    148.00 o 
   3  13  10     2312.68     2171.37    181.69 o 
   4  13  10     2106.27     1980.41    195.68 o 
   5  13  10      283.24      319.16    140.94 o 
   6  13  10     1597.67     1563.49    191.53 o 
   7  13  10     3591.24     3391.05    323.26 o 
   8  13  10       30.25     -126.32    126.32 o 
   9  13  10      794.38      861.13    190.79 o 
  10  13  10        8.43       35.69    157.62 o 
  11  13  10      804.51      589.51    331.18 o 
  12  13  10     1495.18     1380.16    241.65 o 
  13  13  10        0.69      111.27    183.61 o 
  14  13  10      523.81      968.06    223.54 o 
 -14  14  10     1367.85     1868.31    308.95 o 
 -13  14  10       63.31     -133.86    133.86 o 
 -12  14  10      148.21      256.91    147.06 o 
 -11  14  10       52.85      192.84    133.38 o 
 -10  14  10      248.97      341.23    121.70 o 
  -9  14  10      132.54      160.96    108.74 o 
  -8  14  10       54.24       -7.40     91.69 o 
  -7  14  10      157.85      -21.50     86.16 o 
  -6  14  10      723.57      851.07     94.01 o 
  -5  14  10       77.85      192.91     67.90 o 
  -4  14  10       48.97      -29.50     75.07 o 
  -3  14  10     1239.17     1299.99    152.53 o 
  -2  14  10      469.78      519.98    108.18 o 
  -1  14  10     1288.26     1325.49    116.52 o 
   0  14  10       67.16       13.10     74.98 o 
   1  14  10     7111.17     6946.57    310.39 o 
   2  14  10     6908.64     6516.50    302.77 o 
   3  14  10      252.65      136.80    125.84 o 
   4  14  10     1573.75     1543.71    181.05 o 
   5  14  10     1222.75     1451.17    192.63 o 
   6  14  10     5643.97     5710.21    454.93 o 
   7  14  10       24.14      139.36    142.78 o 
   8  14  10     3761.01     3930.66    636.96 o 
   9  14  10      400.42      378.76    197.62 o 
  10  14  10      191.60      112.76    167.21 o 
  11  14  10       31.30      126.28    192.64 o 
  12  14  10      717.10      871.37    473.81 o 
  13  14  10     1463.93      746.36    222.98 o 
 -13  15  10      964.30      576.30    446.27 o 
 -12  15  10        8.28      235.70    173.46 o 
 -11  15  10        5.13      -83.07    184.07 o 
 -10  15  10     1134.34      958.67    166.89 o 
  -9  15  10     1214.18     1371.99    218.14 o 
  -8  15  10       36.14     -111.91    111.91 o 
  -7  15  10        4.38       87.83    117.04 o 
  -6  15  10      953.30      912.49    132.79 o 
  -5  15  10     6481.49     7015.30    505.82 o 
  -4  15  10     1195.14     1080.97    119.06 o 
  -3  15  10      657.70      888.20    127.13 o 
  -2  15  10      254.35       98.31    108.96 o 
  -1  15  10     4631.18     4560.75    476.21 o 
   0  15  10    16099.87    15374.14    479.07 o 
   1  15  10    10158.78     9694.76    441.49 o 
   2  15  10      111.36       54.17    123.76 o 
   3  15  10     2764.06     2812.58    225.92 o 
   4  15  10     4028.53     4409.86    312.56 o 
   5  15  10    15090.92    14764.91    501.74 o 
   6  15  10     1710.50     1582.95    205.97 o 
   7  15  10     1718.76     1681.60    327.21 o 
   8  15  10      324.05      503.88    175.74 o 
   9  15  10      695.46     1011.34    201.84 o 
  10  15  10     1545.90     1419.42    239.82 o 
  11  15  10      218.50      197.85    194.95 o 
  12  15  10      368.63      506.33    190.99 o 
  13  15  10       21.19       99.89    195.63 o 
 -12  16  10       26.82      192.24    178.30 o 
 -11  16  10     1886.70     1843.63    282.37 o 
 -10  16  10     1453.19     1426.51    184.58 o 
  -9  16  10        2.25      172.29    135.79 o 
  -8  16  10       56.35      -93.95    124.79 o 
  -7  16  10       14.48      -58.56    152.08 o 
  -6  16  10       42.72      426.36    159.67 o 
  -5  16  10      208.73      273.58    176.40 o 
  -4  16  10     4525.31     4517.44    338.57 o 
  -3  16  10     3525.94     3580.11    357.69 o 
  -2  16  10        0.23       -3.54     86.97 o 
  -1  16  10     2781.15     2994.70    217.64 o 
   0  16  10       49.85      182.99    129.74 o 
   1  16  10     8701.06     8085.65    387.77 o 
   2  16  10     7832.14     8518.43    357.48 o 
   3  16  10      660.44      768.68    228.81 o 
   4  16  10     7515.98     7575.77    353.16 o 
   5  16  10     1305.51     1270.05    198.68 o 
   6  16  10     9348.16     9259.37    403.06 o 
   7  16  10     1235.65     1723.36    225.53 o 
   8  16  10     1888.07     1391.10    225.54 o 
   9  16  10     1386.29     1149.84    215.60 o 
  10  16  10       11.87     -164.73    164.73 o 
  11  16  10       55.31       71.64    413.92 o 
  12  16  10      735.24      988.33    223.23 o 
 -12  17  10       72.39      335.44    206.69 o 
 -11  17  10        6.00      139.65    175.23 o 
 -10  17  10      214.99      113.96    142.42 o 
  -9  17  10       49.72      245.03    183.10 o 
  -8  17  10        0.35      -79.96    157.27 o 
  -7  17  10        0.16      -89.18    144.96 o 
  -6  17  10        8.85       96.41    154.28 o 
  -5  17  10      106.31       27.28    145.58 o 
  -4  17  10     1686.70     1520.47    369.35 o 
  -3  17  10     1173.44     1586.12    304.98 o 
  -2  17  10       78.29       78.32    216.95 o 
  -1  17  10       75.06      252.16    136.14 o 
   0  17  10     4327.26     4410.16    265.93 o 
   1  17  10     2512.51     2554.09    221.28 o 
   2  17  10       24.43        4.49    134.37 o 
   3  17  10        4.47      135.00    134.76 o 
   4  17  10     1462.69     1131.63    196.73 o 
   5  17  10     3273.92     3211.60    324.31 o 
   6  17  10       13.94       63.25    297.25 o 
   7  17  10     1064.08     1205.75    270.47 o 
   8  17  10       19.07      145.27    171.73 o 
   9  17  10     1011.07     1218.92    237.71 o 
  10  17  10      230.95      492.00    208.43 o 
  11  17  10      177.34      194.28    189.42 o 
 -11  18  10        6.69       89.93    272.97 o 
 -10  18  10      226.41      497.41    214.58 o 
  -9  18  10       39.79       84.87    188.40 o 
  -8  18  10      177.56      166.56    170.70 o 
  -7  18  10      461.46      637.95    207.82 o 
  -6  18  10        0.29      265.53    182.04 o 
  -5  18  10     3003.76     3011.21    286.33 o 
  -4  18  10     2957.33     3786.03    437.57 o 
  -3  18  10      529.46      595.41    259.99 o 
  -2  18  10     2576.23     3263.47    387.42 o 
  -1  18  10       24.88     -184.46    184.46 o 
   0  18  10      654.96      120.45    240.13 o 
   1  18  10        9.06      -86.42    132.39 o 
   2  18  10       59.77       61.34    139.55 o 
   3  18  10      256.93      239.51    157.73 o 
   4  18  10      496.72      482.94    175.89 o 
   5  18  10      843.67      661.50    252.82 o 
   6  18  10      156.90     -111.67    161.72 o 
   7  18  10       99.20     -112.54    167.85 o 
   8  18  10     1072.39     1264.25    230.95 o 
   9  18  10       16.72      295.30    192.04 o 
  10  18  10     1139.66     1176.80    245.98 o 
 -10  19  10      345.25      230.20    193.91 o 
  -9  19  10       70.73      130.82    180.30 o 
  -8  19  10      258.93      318.75    191.45 o 
  -7  19  10      118.72        6.85    170.51 o 
  -6  19  10      786.84      969.24    214.19 o 
  -5  19  10     1131.41     1252.40    237.07 o 
  -4  19  10      651.22      343.12    192.52 o 
  -3  19  10     1830.80     1709.86    340.37 o 
  -2  19  10        5.71      150.00    238.42 o 
  -1  19  10      784.86      792.24    296.29 o 
   0  19  10      823.36      643.14    263.23 o 
   1  19  10       78.17      -16.64    249.54 o 
   2  19  10      189.36      432.93    271.02 o 
   3  19  10       76.35      300.04    154.99 o 
   4  19  10      552.14      657.95    181.21 o 
   5  19  10     1235.97     1092.69    212.98 o 
   6  19  10      796.42      909.82    280.13 o 
   7  19  10        7.95      -28.41    167.77 o 
   8  19  10       32.00      185.87    187.29 o 
   9  19  10      180.79      180.52    201.02 o 
  -8  20  10      929.93     1179.11    229.44 o 
  -7  20  10       13.63       98.80    185.92 o 
  -6  20  10        1.70     -149.96    149.96 o 
  -5  20  10      416.45      356.59    265.72 o 
  -4  20  10     1503.46     1654.16    460.82 o 
  -3  20  10      933.50      735.35    299.49 o 
  -2  20  10      163.22      108.07    248.55 o 
  -1  20  10       61.95      310.18    262.63 o 
   0  20  10      349.40       10.64    259.07 o 
   1  20  10      922.66     1104.67    331.32 o 
   2  20  10       12.34      -87.74    232.30 o 
   3  20  10      111.11      321.05    273.00 o 
   4  20  10       82.65      175.01    258.20 o 
   5  20  10        5.41      -85.94    160.05 o 
   6  20  10      214.74      346.07    181.78 o 
   7  20  10        6.41      311.95    182.73 o 
   8  20  10     1319.49      971.87    234.16 o 
  -7  21  10      206.54      312.51    211.89 o 
  -6  21  10        9.17       33.10    168.45 o 
  -5  21  10      198.13      117.35    182.65 o 
  -4  21  10     1273.61     1197.92    242.88 o 
  -3  21  10      293.83      190.71    296.43 o 
  -2  21  10       44.99       27.87    242.53 o 
  -1  21  10       29.91     -146.08    232.65 o 
   0  21  10      814.95      835.51    301.01 o 
   1  21  10      246.55      -22.63    255.15 o 
   2  21  10       65.84      323.82    256.81 o 
   3  21  10      129.10      452.09    274.43 o 
   4  21  10      630.34     1107.95    348.00 o 
   5  21  10     1178.15     1753.07    376.74 o 
   6  21  10       22.50      -61.93    252.33 o 
  -5  22  10        1.16     -197.41    205.78 o 
  -4  22  10      177.74      161.11    195.62 o 
  -3  22  10      787.18      961.21    236.38 o 
  -2  22  10      403.64      549.35    321.73 o 
  -1  22  10      164.39      284.70    303.49 o 
   0  22  10       29.23      103.42    258.84 o 
   1  22  10      498.30     -108.90    255.25 o 
   2  22  10      613.15      791.05    336.08 o 
   3  22  10       84.88      176.28    293.99 o 
   4  22  10      339.01      -68.44    252.30 o 
 -17   1  11       63.48      103.29    129.22 o 
 -16   1  11       16.98      111.07    126.93 o 
 -15   1  11       56.03       78.70    113.36 o 
 -14   1  11       70.51      -27.01    106.93 o 
 -13   1  11       82.20        5.18    107.82 o 
 -12   1  11      466.83      475.58     92.80 o 
 -11   1  11     1044.09     1061.38     69.59 o 
 -10   1  11     1484.34     1516.28     73.32 o 
  -9   1  11     3187.31     3167.10     90.02 o 
  -8   1  11     1981.88     1892.05     80.98 o 
  -7   1  11      253.21      297.89     40.66 o 
  -6   1  11       84.47       99.24     33.17 o 
  -5   1  11     3707.58     3993.90     74.20 o 
  -4   1  11      734.31      797.23     37.60 o 
  -3   1  11     8500.71     8417.69    101.61 o 
  -2   1  11    23337.78    23204.60    218.28 o 
  -1   1  11     6062.66     6043.54     80.73 o 
   0   1  11      678.40      834.91     33.02 o 
   1   1  11     4731.50     5106.10     80.34 o 
   2   1  11     8402.32     9012.29    137.12 o 
   3   1  11    61747.39    60403.61    627.90 o 
   4   1  11    24778.13    25280.60    294.80 o 
   5   1  11     4001.18     3846.25     85.66 o 
   6   1  11     7595.29     7677.17    145.99 o 
   7   1  11     2402.39     2411.30     93.17 o 
   8   1  11     4606.76     4566.32    111.33 o 
   9   1  11     1442.38     1558.38     81.56 o 
  10   1  11     1858.07     1823.34    104.03 o 
  11   1  11       61.05      181.80     84.00 o 
  12   1  11        2.54       63.93     87.59 o 
  13   1  11      423.88      393.38    104.70 o 
  14   1  11      100.02       77.94    105.84 o 
  15   1  11       71.84       49.78    107.09 o 
  16   1  11      336.44      291.70    126.04 o 
  17   1  11       14.32      -61.97    145.38 o 
 -17   2  11     1082.59     1146.31    162.25 o 
 -16   2  11      672.86      578.81    136.38 o 
 -15   2  11      175.48      216.88    120.64 o 
 -14   2  11       11.82      122.32    155.29 o 
 -13   2  11      918.38      938.39    124.03 o 
 -12   2  11     5439.36     5379.68    276.25 o 
 -11   2  11     2022.30     2008.41     96.94 o 
 -10   2  11        9.78       -2.80     48.90 o 
  -9   2  11      556.76      414.23     54.47 o 
  -8   2  11     5469.21     5428.83    123.59 o 
  -7   2  11      123.40       84.61     36.83 o 
  -6   2  11     4193.09     4216.28     96.37 o 
  -5   2  11     8146.65     8219.27    108.99 o 
  -4   2  11      939.75     1022.71     41.55 o 
  -3   2  11      182.37      202.31     24.38 o 
  -2   2  11     5843.31     6912.90     94.56 o 
  -1   2  11    42055.02    42877.34    405.93 o 
   0   2  11    24723.54    24980.11    244.34 o 
   1   2  11     2511.44     2179.76     49.15 o 
   2   2  11    41032.58    44728.32    547.69 o 
   3   2  11      206.52      231.42     31.59 o 
   4   2  11    42826.52    43175.38    503.51 o 
   5   2  11    14622.05    13828.82    204.83 o 
   6   2  11    14306.52    14303.39    214.78 o 
   7   2  11    22568.16    20981.55    291.37 o 
   8   2  11       34.37       23.87     28.82 o 
   9   2  11     1048.19     1148.73     78.99 o 
  10   2  11      151.10       89.67     71.07 o 
  11   2  11     2941.36     3242.72    154.22 o 
  12   2  11     2476.59     2433.15    148.71 o 
  13   2  11      347.58      375.67    118.93 o 
  14   2  11       92.79      149.94    106.84 o 
  15   2  11      810.43      842.76    283.51 o 
  16   2  11      194.58      234.18    154.03 o 
  17   2  11       49.03      287.04    165.10 o 
 -17   3  11      201.17      151.23    132.99 o 
 -16   3  11     1078.81      964.77    154.02 o 
 -15   3  11     2427.34     2631.47    180.01 o 
 -14   3  11      174.60      183.28    111.79 o 
 -13   3  11      498.14      485.42     97.81 o 
 -12   3  11      296.82      240.77    127.88 o 
 -11   3  11     1434.09     1364.71     94.44 o 
 -10   3  11     5075.35     4735.88    117.37 o 
  -9   3  11     1126.70     1085.43     82.12 o 
  -8   3  11      184.71      168.64     43.12 o 
  -7   3  11     2836.35     2744.14     79.74 o 
  -6   3  11    12805.77    12604.22    180.13 o 
  -5   3  11      394.90      466.69     45.90 o 
  -4   3  11     1840.15     1599.40     64.54 o 
  -3   3  11       38.44       31.98     22.46 o 
  -2   3  11    48850.59    48821.77    463.46 o 
  -1   3  11    68661.45    71426.95    730.87 o 
   0   3  11     1472.19     1510.78     84.64 o 
   1   3  11     2122.02     1687.57     61.89 o 
   2   3  11    13672.51    14217.94    187.78 o 
   3   3  11    28017.35    25503.89    318.28 o 
   4   3  11     3494.70     3413.25     84.18 o 
   5   3  11     8657.88     8092.11    140.06 o 
   6   3  11     1240.17     1370.86     60.80 o 
   7   3  11    38165.70    37856.93    494.37 o 
   8   3  11    16690.28    16600.37    432.14 o 
   9   3  11     2335.59     2357.90    124.15 o 
  10   3  11     3090.82     3231.04    130.40 o 
  11   3  11       40.06      158.62    110.47 o 
  12   3  11     6061.91     6736.76    224.09 o 
  13   3  11     2504.27     2716.72    160.51 o 
  14   3  11       86.94      100.53    122.41 o 
  15   3  11       65.14     -165.13    165.13 o 
  16   3  11       11.58       33.93    141.33 o 
  17   3  11      122.92       43.81    152.90 o 
 -17   4  11     2400.52     2450.46    194.56 o 
 -16   4  11     3913.30     4147.25    265.80 o 
 -15   4  11       20.67       62.00    118.71 o 
 -14   4  11     1506.26     1426.06    145.95 o 
 -13   4  11      551.90      529.47    102.80 o 
 -12   4  11     1413.68     1332.46    115.72 o 
 -11   4  11       32.92       31.68     63.68 o 
 -10   4  11     1699.74     1656.66     81.78 o 
  -9   4  11     1539.26     1373.04     71.28 o 
  -8   4  11     2648.99     2671.18     84.48 o 
  -7   4  11     4918.04     5227.21    115.08 o 
  -6   4  11       26.43       15.66     34.55 o 
  -5   4  11    13874.54    13474.67    173.11 o 
  -4   4  11    29265.55    28648.18    262.82 o 
  -3   4  11     4611.26     4718.34     80.93 o 
  -2   4  11    22297.15    21430.29    242.10 o 
  -1   4  11     3992.43     3499.46     87.68 o 
   0   4  11    19623.65    19110.35    237.01 o 
   1   4  11      340.54      299.48     36.19 o 
   2   4  11      104.69      134.47     27.53 o 
   3   4  11     1769.03     2030.71     67.41 o 
   4   4  11     1012.77      975.09     62.07 o 
   5   4  11        8.38        8.97     39.99 o 
   6   4  11     2936.74     2774.48    110.65 o 
   7   4  11     2158.49     2533.31    104.32 o 
   8   4  11     3546.52     3716.76    131.66 o 
   9   4  11     6687.05     6409.99    195.30 o 
  10   4  11     5237.19     5105.47    159.69 o 
  11   4  11    11304.02    11027.05    303.08 o 
  12   4  11      561.18      826.14    137.16 o 
  13   4  11     1285.51     1343.69    162.04 o 
  14   4  11       43.21      -49.56    125.74 o 
  15   4  11     1257.66     1756.87    302.95 o 
  16   4  11     1060.60     1240.11    192.42 o 
  17   4  11      321.21      628.02    181.20 o 
 -17   5  11      164.93      277.41    139.10 o 
 -16   5  11      573.32      767.27    146.36 o 
 -15   5  11      249.95      324.59    127.78 o 
 -14   5  11      467.86      511.74    120.88 o 
 -13   5  11      317.17      400.59     98.51 o 
 -12   5  11     1518.77     1655.11    172.83 o 
 -11   5  11      281.75      274.79     80.44 o 
 -10   5  11       16.75      -53.98     53.98 o 
  -9   5  11      857.84      731.18     65.94 o 
  -8   5  11     1261.59     1405.78     81.30 o 
  -7   5  11     2325.77     2354.54     78.29 o 
  -6   5  11     2683.44     2935.11     81.97 o 
  -5   5  11     7139.55     7064.76    118.79 o 
  -4   5  11       26.20       31.91     30.16 o 
  -3   5  11    12271.66    11576.15    142.04 o 
  -2   5  11       16.38      -29.96     29.96 o 
  -1   5  11    49248.65    48779.02    532.97 o 
   0   5  11      439.47      384.62     49.85 o 
   1   5  11     3060.53     3061.85     75.63 o 
   2   5  11     2846.10     2976.78     74.67 o 
   3   5  11    19298.58    19173.48    228.95 o 
   4   5  11      735.89      621.09     51.52 o 
   5   5  11     2145.40     2115.61     85.40 o 
   6   5  11      557.68      491.37     59.54 o 
   7   5  11      116.88       29.32     56.84 o 
   8   5  11      216.50      158.25     60.72 o 
   9   5  11     4107.81     4050.22    141.50 o 
  10   5  11     2922.30     3027.78    249.04 o 
  11   5  11     1799.12     1627.59    178.76 o 
  12   5  11     1469.53     1725.69    166.04 o 
  13   5  11      846.78      712.32    146.23 o 
  14   5  11      568.95      504.28    153.14 o 
  15   5  11      198.07      330.50    154.03 o 
  16   5  11      486.85      325.54    156.57 o 
  17   5  11       90.40      -16.43    154.31 o 
 -17   6  11        3.72       94.22    153.98 o 
 -16   6  11      321.96      230.85    132.30 o 
 -15   6  11      490.74      593.86    138.66 o 
 -14   6  11      351.84      294.27    107.11 o 
 -13   6  11     3190.02     2982.94    153.29 o 
 -12   6  11      309.08      237.15     91.84 o 
 -11   6  11     8645.70     8764.65    219.58 o 
 -10   6  11    10250.40    10078.58    208.74 o 
  -9   6  11       57.95      103.70     52.15 o 
  -8   6  11     2147.72     2410.00     97.97 o 
  -7   6  11     3659.78     3687.93     97.60 o 
  -6   6  11    31873.23    31390.65    356.15 o 
  -5   6  11     3266.82     2837.38     81.64 o 
  -4   6  11     1601.60     1823.55     64.04 o 
  -3   6  11     3035.70     3269.07     89.56 o 
  -2   6  11     1011.34     1025.83     42.65 o 
  -1   6  11      460.62      541.64     37.61 o 
   0   6  11     1020.19     1072.72     78.11 o 
   1   6  11      184.63      230.53     33.39 o 
   2   6  11     1735.90     1664.15     46.19 o 
   3   6  11      144.52       79.31     23.29 o 
   4   6  11     4546.09     4281.15    109.15 o 
   5   6  11     5070.74     5465.01    132.92 o 
   6   6  11     1528.68     1251.23     75.12 o 
   7   6  11      153.56      139.82     74.00 o 
   8   6  11      325.40      242.52     78.96 o 
   9   6  11      163.62      102.69     83.66 o 
  10   6  11      257.02      334.17     92.09 o 
  11   6  11      244.34      187.60     82.42 o 
  12   6  11     1107.55     1293.57    135.85 o 
  13   6  11       99.17      -26.88    163.60 o 
  14   6  11     1867.04     1715.65    183.22 o 
  15   6  11      320.47      644.40    162.48 o 
  16   6  11      592.86      743.67    175.28 o 
 -17   7  11      338.70      160.18    162.18 o 
 -16   7  11      124.93      108.41    123.84 o 
 -15   7  11     3840.50     3767.30    238.96 o 
 -14   7  11     1217.13     1402.30    133.12 o 
 -13   7  11      687.86      458.44    104.08 o 
 -12   7  11     2526.59     2868.75    144.13 o 
 -11   7  11     3588.57     3810.24    200.71 o 
 -10   7  11      785.83      892.07     86.54 o 
  -9   7  11     1524.51     1618.56     88.11 o 
  -8   7  11     2209.48     2438.73     98.55 o 
  -7   7  11    23428.52    23655.31    319.64 o 
  -6   7  11     6703.02     7084.72    141.34 o 
  -5   7  11     5068.68     5236.49    111.61 o 
  -4   7  11     3707.99     3842.01    110.04 o 
  -3   7  11       87.07       77.62     36.39 o 
  -2   7  11     1435.05     1373.03     81.08 o 
  -1   7  11      564.59      637.66     43.15 o 
   0   7  11      434.25      550.64     43.73 o 
   1   7  11      144.90      242.26     37.84 o 
   2   7  11     5160.88     5413.61     93.03 o 
   3   7  11        9.38      -28.15     28.15 o 
   4   7  11       20.33       41.62     27.34 o 
   5   7  11     9997.97    10180.80    231.82 o 
   6   7  11     3096.64     3326.81    188.45 o 
   7   7  11     5149.40     5030.04    198.89 o 
   8   7  11     7085.39     7303.05    361.33 o 
   9   7  11     2362.66     2310.25    137.44 o 
  10   7  11       51.66      -14.19     81.61 o 
  11   7  11        7.00        3.57     57.68 o 
  12   7  11     2352.42     2477.24    183.99 o 
  13   7  11     3420.73     3601.01    227.43 o 
  14   7  11      209.40      106.05    140.05 o 
  15   7  11     1314.15     1291.95    192.83 o 
  16   7  11      904.76     1272.26    196.48 o 
 -16   8  11      313.19      302.48    159.43 o 
 -15   8  11       72.70       32.46    119.44 o 
 -14   8  11      117.97      146.85    100.19 o 
 -13   8  11        4.60       34.32     93.46 o 
 -12   8  11      259.50      129.08     92.19 o 
 -11   8  11     3528.70     3640.26    151.66 o 
 -10   8  11     3757.28     4027.37    150.93 o 
  -9   8  11      378.99      135.72     70.50 o 
  -8   8  11      288.56      165.05     83.69 o 
  -7   8  11    18701.25    19123.14    278.52 o 
  -6   8  11    37237.01    36819.95    473.61 o 
  -5   8  11     4799.01     4666.55    127.31 o 
  -4   8  11     4093.54     4709.22    110.83 o 
  -3   8  11     2212.34     2119.07     73.34 o 
  -2   8  11     3177.85     3394.29     90.80 o 
  -1   8  11    11459.18    11474.62    161.11 o 
   0   8  11    17226.98    16438.19    197.30 o 
   1   8  11     2170.66     1906.66     49.00 o 
   2   8  11    12329.34    12796.28    194.02 o 
   3   8  11      100.91      153.86     37.51 o 
   4   8  11     1120.85     1026.35     82.25 o 
   5   8  11        1.76       -4.37     60.19 o 
   6   8  11     5431.88     5606.84    180.27 o 
   7   8  11     6011.05     6663.92    204.25 o 
   8   8  11      895.20      989.17    107.92 o 
   9   8  11      511.60      539.15     96.33 o 
  10   8  11       79.03       58.68     85.21 o 
  11   8  11      431.98      375.76    121.76 o 
  12   8  11     1126.54      867.37    233.53 o 
  13   8  11       57.87      143.35    132.53 o 
  14   8  11      379.32       89.83    139.30 o 
  15   8  11      262.70      302.41    191.03 o 
  16   8  11       97.77      252.35    196.65 o 
 -16   9  11      127.77      -64.63    147.16 o 
 -15   9  11      252.02      403.84    197.94 o 
 -14   9  11      344.94      366.84    109.12 o 
 -13   9  11      652.62      531.91    107.23 o 
 -12   9  11      129.24      145.67     89.63 o 
 -11   9  11      325.99      343.21     92.32 o 
 -10   9  11      581.79      615.35     92.60 o 
  -9   9  11     1045.07     1122.09     91.43 o 
  -8   9  11      959.39     1029.76     78.82 o 
  -7   9  11     1380.43     1634.20     94.09 o 
  -6   9  11      299.25      422.50     67.35 o 
  -5   9  11      177.62      159.69     56.56 o 
  -4   9  11       15.54      -18.99     45.83 o 
  -3   9  11     3870.46     3747.51    115.94 o 
  -2   9  11     5969.95     5666.72    134.52 o 
  -1   9  11        7.59       27.47     39.74 o 
   0   9  11    11375.13    11811.43    172.30 o 
   1   9  11     8126.39     8321.29    140.78 o 
   2   9  11     1178.78     1051.03     56.70 o 
   3   9  11    18614.94    19211.45    271.12 o 
   4   9  11     5932.43     5730.93    170.50 o 
   5   9  11     4561.54     4202.99    206.85 o 
   6   9  11     3025.72     3110.14    167.76 o 
   7   9  11     4119.43     4036.27    165.71 o 
   8   9  11    12528.89    12839.99    306.10 o 
   9   9  11     6793.82     6518.22    262.53 o 
  10   9  11     1109.14      891.62    131.32 o 
  11   9  11       90.23      148.18    112.06 o 
  12   9  11      575.37      744.34    135.15 o 
  13   9  11     1010.81      860.70    205.70 o 
  14   9  11       33.05      147.81    185.76 o 
  15   9  11       85.36      115.60    206.41 o 
  16   9  11       98.70       39.66    198.89 o 
 -16  10  11      531.65      651.57    362.42 o 
 -15  10  11      642.42      720.94    174.54 o 
 -14  10  11        2.24      110.81    136.73 o 
 -13  10  11       43.83        0.05    106.09 o 
 -12  10  11       37.85      -87.12     87.12 o 
 -11  10  11       49.31      -54.36     79.92 o 
 -10  10  11      790.78      787.97    102.83 o 
  -9  10  11      416.53      451.57     85.69 o 
  -8  10  11     5320.72     5709.31    192.85 o 
  -7  10  11     1878.64     1836.51     98.02 o 
  -6  10  11      233.25      175.06     61.00 o 
  -5  10  11     7046.62     7034.72    162.15 o 
  -4  10  11     2903.48     2919.44    104.98 o 
  -3  10  11     1960.13     2056.84     91.71 o 
  -2  10  11     1944.56     2106.08    196.80 o 
  -1  10  11      697.25      775.76     54.67 o 
   0  10  11     7661.12     7788.49    153.74 o 
   1  10  11        4.42       12.47     62.51 o 
   2  10  11    16772.23    16035.33    243.78 o 
   3  10  11     5554.96     5907.70    230.29 o 
   4  10  11     2022.76     2181.60    154.40 o 
   5  10  11       88.16      195.77    101.29 o 
   6  10  11     9290.89     9294.43    241.82 o 
   7  10  11     3490.26     3374.11    159.49 o 
   8  10  11        0.41      228.88    136.07 o 
   9  10  11      107.06      112.33    206.74 o 
  10  10  11      170.32      368.67    157.12 o 
  11  10  11        5.78      -14.36    260.38 o 
  12  10  11      402.94      488.56    175.63 o 
  13  10  11      642.67      671.41    199.79 o 
  14  10  11      127.61       28.80    178.97 o 
  15  10  11        8.46     -292.69    292.69 o 
 -15  11  11        8.85      262.07    273.18 o 
 -14  11  11      733.63     1147.92    184.25 o 
 -13  11  11      565.46      427.24    178.91 o 
 -12  11  11        0.70       29.75    127.65 o 
 -11  11  11        1.84      -80.77     80.77 o 
 -10  11  11     5857.67     6004.72    201.00 o 
  -9  11  11     3589.51     3564.61    134.24 o 
  -8  11  11     1859.30     2125.54    120.68 o 
  -7  11  11      895.06      865.35     90.10 o 
  -6  11  11     7623.70     8227.67    183.69 o 
  -5  11  11     5591.31     5413.97    146.41 o 
  -4  11  11     7730.43     7871.71    170.30 o 
  -3  11  11    15379.70    14874.93    259.78 o 
  -2  11  11    10668.68    10737.87    208.09 o 
  -1  11  11     1290.86     1226.31     75.43 o 
   0  11  11       39.71       49.59     58.77 o 
   1  11  11     4574.59     4820.94    143.68 o 
   2  11  11     8749.93     8711.93    223.66 o 
   3  11  11     1444.62     1254.47    202.18 o 
   4  11  11     1005.92      840.03    127.14 o 
   5  11  11      651.32      723.90    123.94 o 
   6  11  11      562.46      782.70    144.37 o 
   7  11  11      496.56      869.93    163.61 o 
   8  11  11      128.28       -3.36    199.00 o 
   9  11  11     1042.79     1175.23    226.40 o 
  10  11  11        5.11      -21.53    183.77 o 
  11  11  11     2365.07     2201.79    242.23 o 
  12  11  11     1743.58     1806.25    239.38 o 
  13  11  11        0.27      -74.01    156.36 o 
  14  11  11      934.85      883.65    226.41 o 
  15  11  11       28.16      -42.85    176.99 o 
 -15  12  11     2289.64     2791.79    283.00 o 
 -14  12  11      920.41      615.78    169.90 o 
 -13  12  11      206.62       76.65    137.13 o 
 -12  12  11     1230.94     1527.82    178.68 o 
 -11  12  11     4024.55     4153.75    282.26 o 
 -10  12  11      928.07     1219.45    113.44 o 
  -9  12  11     1654.34     1782.59    110.74 o 
  -8  12  11     1120.41     1208.87    131.22 o 
  -7  12  11     3852.29     4045.13    156.94 o 
  -6  12  11     8543.51     8722.70    223.02 o 
  -5  12  11     3340.70     3573.14    124.97 o 
  -4  12  11    25849.36    25987.94    368.58 o 
  -3  12  11     3178.52     3280.78    114.68 o 
  -2  12  11    13169.05    12732.55    344.19 o 
  -1  12  11     8292.77     8275.29    230.32 o 
   0  12  11        6.70       69.76     62.41 o 
   1  12  11      944.81      880.58     93.60 o 
   2  12  11        9.54      -78.15     78.15 o 
   3  12  11     3723.83     3795.08    197.43 o 
   4  12  11     3511.19     3358.93    283.15 o 
   5  12  11     5431.27     4775.85    296.93 o 
   6  12  11     2550.61     2528.06    217.28 o 
   7  12  11      951.99      675.01    167.09 o 
   8  12  11     4939.77     4605.90    521.33 o 
   9  12  11       17.71       90.80    138.31 o 
  10  12  11     2009.56     2092.75    238.13 o 
  11  12  11        9.18       42.23    161.54 o 
  12  12  11     5453.39     6490.09    469.89 o 
  13  12  11     3746.45     3832.04    317.76 o 
  14  12  11      118.45      437.27    260.97 o 
 -14  13  11     3053.26     3198.25    272.50 o 
 -13  13  11      484.59      647.20    193.79 o 
 -12  13  11     1406.91     1565.87    270.81 o 
 -11  13  11      272.08      293.63    190.79 o 
 -10  13  11     8659.09     9049.20    348.51 o 
  -9  13  11     4107.72     4379.74    229.24 o 
  -8  13  11      368.34      312.45     89.94 o 
  -7  13  11     3468.87     3365.27    193.47 o 
  -6  13  11        9.92       17.82     69.79 o 
  -5  13  11     4915.67     4530.96    160.53 o 
  -4  13  11      451.04      570.50     83.45 o 
  -3  13  11    18241.73    18348.84    386.47 o 
  -2  13  11     8642.82     8435.02    480.86 o 
  -1  13  11     1759.69     1788.47    131.39 o 
   0  13  11     4440.32     3695.39    163.23 o 
   1  13  11     6810.12     6665.32    251.41 o 
   2  13  11     9174.91     9071.70    298.53 o 
   3  13  11     9542.66     9636.82    684.35 o 
   4  13  11     2451.08     2573.92    215.26 o 
   5  13  11       86.08       -2.42    120.29 o 
   6  13  11       10.41      119.71    131.97 o 
   7  13  11      106.84     -119.64    119.64 o 
   8  13  11      194.40      201.91    150.36 o 
   9  13  11      179.95      -41.65    168.99 o 
  10  13  11        2.43     -105.40    149.39 o 
  11  13  11     1978.61     1981.87    250.34 o 
  12  13  11      510.82      266.37    250.91 o 
  13  13  11     1630.95     1283.88    238.17 o 
  14  13  11      730.61     1004.70    243.42 o 
 -14  14  11       70.90       -0.29    172.87 o 
 -13  14  11       60.72      319.49    189.37 o 
 -12  14  11      448.72      421.86    187.58 o 
 -11  14  11     4746.03     4666.15    449.72 o 
 -10  14  11     1792.52     1854.89    192.79 o 
  -9  14  11       23.13     -112.89    112.89 o 
  -8  14  11     1722.12     1914.68    292.54 o 
  -7  14  11      280.27      237.50    116.35 o 
  -6  14  11     2240.15     2312.21    139.59 o 
  -5  14  11     2953.92     2840.68    146.46 o 
  -4  14  11      838.64      821.26    172.62 o 
  -3  14  11     1469.13     1465.32    142.36 o 
  -2  14  11       86.30       77.43     91.74 o 
  -1  14  11       45.21      -20.93     85.82 o 
   0  14  11        4.83      -19.48    110.98 o 
   1  14  11     3081.12     3037.55    231.74 o 
   2  14  11     9912.20     9632.94    373.65 o 
   3  14  11     1161.87     1140.95    168.73 o 
   4  14  11      181.55       27.46    129.68 o 
   5  14  11      277.02      427.80    153.88 o 
   6  14  11      644.81      834.07    177.17 o 
   7  14  11     1515.14     1743.48    328.01 o 
   8  14  11      257.35      125.27    212.65 o 
   9  14  11       12.70      121.34    170.46 o 
  10  14  11       21.79      -47.13    155.25 o 
  11  14  11      989.88      815.84    260.62 o 
  12  14  11     3423.41     3407.88    312.43 o 
  13  14  11      777.61      453.77    345.70 o 
 -13  15  11      441.09      148.18    191.81 o 
 -12  15  11        6.07       81.82    224.39 o 
 -11  15  11       75.61       20.16    165.39 o 
 -10  15  11     1826.24     2048.50    202.56 o 
  -9  15  11     4888.88     5010.68    293.32 o 
  -8  15  11      488.79      559.11    140.04 o 
  -7  15  11       92.39       84.57    109.76 o 
  -6  15  11       98.83      156.26    148.15 o 
  -5  15  11      330.27      409.91    238.43 o 
  -4  15  11      208.59      228.89    134.45 o 
  -3  15  11     1450.03     1417.53    142.08 o 
  -2  15  11     1332.86     1252.79    194.06 o 
  -1  15  11     2483.11     2493.36    206.92 o 
   0  15  11     6902.53     7125.03    392.56 o 
   1  15  11     5689.03     5478.73   1155.11 o 
   2  15  11      371.64      369.68    201.90 o 
   3  15  11       30.07       11.50    127.12 o 
   4  15  11       22.77      -87.31    128.59 o 
   5  15  11      384.88      474.35    170.79 o 
   6  15  11      645.51      649.17    181.07 o 
   7  15  11      292.67      257.08    162.00 o 
   8  15  11      708.81      618.57    185.29 o 
   9  15  11      742.11      563.78    193.40 o 
  10  15  11      587.75      669.18    214.26 o 
  11  15  11      459.72      458.75    207.44 o 
  12  15  11       57.35     -168.40    168.40 o 
  13  15  11       41.59      282.99    207.95 o 
 -12  16  11        1.35      -81.22    164.37 o 
 -11  16  11      449.06      569.02    267.97 o 
 -10  16  11      326.13      595.62    161.51 o 
  -9  16  11        1.29      133.32    129.65 o 
  -8  16  11       16.38     -151.61    151.61 o 
  -7  16  11      623.62      527.04    203.54 o 
  -6  16  11     3366.14     3657.72    288.24 o 
  -5  16  11     4627.38     4758.29    328.91 o 
  -4  16  11      857.22      998.76    197.48 o 
  -3  16  11      118.81      125.36    108.14 o 
  -2  16  11      186.22      189.74    124.21 o 
  -1  16  11      194.47      326.39    139.36 o 
   0  16  11       53.13       49.58    164.42 o 
   1  16  11        4.35      153.88    198.03 o 
   2  16  11      467.69      448.78    185.93 o 
   3  16  11     1368.07     1185.83    188.34 o 
   4  16  11      480.72      357.48    373.58 o 
   5  16  11     2424.41     2774.16    423.47 o 
   6  16  11     3438.45     3915.84    292.43 o 
   7  16  11      322.41      123.46    165.31 o 
   8  16  11       78.10      165.16    172.08 o 
   9  16  11        2.79       91.87    174.68 o 
  10  16  11       47.44       31.14    316.80 o 
  11  16  11        6.41      145.15    172.23 o 
  12  16  11        1.22     -162.60    162.60 o 
 -11  17  11     1332.37     1627.23    248.65 o 
 -10  17  11        4.51     -152.91    152.91 o 
  -9  17  11       54.57       -8.61    333.74 o 
  -8  17  11      591.05      416.97    187.76 o 
  -7  17  11     3476.81     3707.29    508.68 o 
  -6  17  11     1423.89     1452.52    222.74 o 
  -5  17  11      492.46      582.77    278.85 o 
  -4  17  11     1089.62      883.76    231.44 o 
  -3  17  11       68.07       60.04    211.67 o 
  -2  17  11       71.32      -51.09    213.40 o 
  -1  17  11      856.90     1024.64    248.78 o 
   0  17  11      276.96      168.90    135.96 o 
   1  17  11       64.35       69.70    134.03 o 
   2  17  11       68.46       74.46    134.33 o 
   3  17  11      147.75      131.62    287.36 o 
   4  17  11       93.05      199.75    156.58 o 
   5  17  11      909.74      653.78    213.58 o 
   6  17  11     2659.82     2822.92    265.17 o 
   7  17  11     3903.71     3699.22    312.63 o 
   8  17  11     2074.93     2003.68    253.78 o 
   9  17  11     1173.62      929.19    224.69 o 
  10  17  11      513.37      554.43    242.73 o 
  11  17  11       27.49      -23.82    191.14 o 
 -10  18  11     1062.15     1211.90    295.16 o 
  -9  18  11       11.79        4.38    187.57 o 
  -8  18  11        3.80      -43.18    167.79 o 
  -7  18  11     4159.22     4797.82    338.05 o 
  -6  18  11     8912.17     8867.11    433.87 o 
  -5  18  11     3042.47     2774.23    281.12 o 
  -4  18  11       26.71     -156.26    156.26 o 
  -3  18  11      549.01      615.10    287.19 o 
  -2  18  11     2110.03     2723.19    384.73 o 
  -1  18  11     2031.33     2232.35    359.48 o 
   0  18  11       88.84      174.69    235.80 o 
   1  18  11      558.50      617.92    167.27 o 
   2  18  11      338.82      472.00    165.29 o 
   3  18  11      282.83      196.02    204.59 o 
   4  18  11      615.83      406.10    172.23 o 
   5  18  11     1147.27     1555.89    243.62 o 
   6  18  11     1580.14     1262.27    216.00 o 
   7  18  11     1713.51     1476.67    352.24 o 
   8  18  11      554.96      605.12    206.65 o 
   9  18  11        6.14      -49.20    335.46 o 
  10  18  11       40.47       63.09    182.82 o 
  -9  19  11       27.76     -142.10    179.57 o 
  -8  19  11     2755.79     2490.74    280.65 o 
  -7  19  11     2024.44     2075.42    388.46 o 
  -6  19  11      292.16      219.89    166.53 o 
  -5  19  11     2125.85     2405.40    311.95 o 
  -4  19  11       10.21      135.03    181.94 o 
  -3  19  11     1892.19     1857.62    359.31 o 
  -2  19  11       83.73       49.61    256.56 o 
  -1  19  11      777.21      177.35    258.19 o 
   0  19  11     2430.42     2053.98    363.42 o 
   1  19  11      156.06      313.67    268.04 o 
   2  19  11      595.21      699.69    181.96 o 
   3  19  11      479.54      305.01    217.51 o 
   4  19  11      276.67      301.94    170.46 o 
   5  19  11      611.95      538.81    187.79 o 
   6  19  11      186.45       32.30    315.51 o 
   7  19  11        3.07      126.90    185.38 o 
   8  19  11     1720.72     2082.70    272.23 o 
   9  19  11     3280.87     3798.32    331.36 o 
  -8  20  11       73.51      136.79    199.03 o 
  -7  20  11     2829.34     2282.40    286.86 o 
  -6  20  11     2446.58     2976.25    385.16 o 
  -5  20  11      159.94      220.94    198.47 o 
  -4  20  11        6.82      172.94    168.41 o 
  -3  20  11     1034.87     1360.76    341.06 o 
  -2  20  11     2693.06     2209.95    393.76 o 
  -1  20  11      376.57      199.11    257.62 o 
   0  20  11      161.14      -72.64    230.07 o 
   1  20  11      499.11      423.47    275.84 o 
   2  20  11      164.94      -84.52    260.33 o 
   3  20  11      536.71      179.36    277.08 o 
   4  20  11     1444.99     1414.77    225.96 o 
   5  20  11      319.23       58.58    170.91 o 
   6  20  11        1.32       10.44    175.40 o 
   7  20  11      555.30      247.45    203.58 o 
   8  20  11     1597.53     1669.06    388.36 o 
  -6  21  11        0.96      141.57    174.31 o 
  -5  21  11      167.11       67.98    377.84 o 
  -4  21  11        0.60     -125.54    165.16 o 
  -3  21  11       44.38     -237.08    237.87 o 
  -2  21  11     1517.32     1499.34    363.11 o 
  -1  21  11     1949.32     1388.78    358.93 o 
   0  21  11       81.55     -235.38    235.38 o 
   1  21  11       59.33      224.87    260.45 o 
   2  21  11     1284.22      778.35    323.59 o 
   3  21  11     2423.63     2776.32    417.69 o 
   4  21  11      263.82      281.70    274.84 o 
   5  21  11      471.29      504.88    292.67 o 
   6  21  11      655.73      672.79    221.56 o 
  -4  22  11      582.44      688.94    238.72 o 
  -3  22  11     1011.96     1292.42    250.34 o 
  -2  22  11      103.62      250.33    289.45 o 
  -1  22  11     1596.07     1746.26    369.10 o 
   0  22  11     1163.96      878.72    341.11 o 
   1  22  11      267.71      135.55    274.05 o 
   2  22  11      450.56      756.13    321.33 o 
   3  22  11      539.84      275.67    278.70 o 
   4  22  11     3924.85     4012.36    494.93 o 
 -17   0  12      291.74      358.48    197.56 o 
 -16   0  12      868.80     1251.97    226.29 o 
 -15   0  12     4977.28     4879.60    315.30 o 
 -14   0  12      458.24      723.44    180.86 o 
 -13   0  12     8120.98     8166.75    359.86 o 
 -12   0  12     1779.45     1935.26    164.11 o 
 -11   0  12     8870.92     8008.04    270.77 o 
 -10   0  12     9906.60     9986.08    231.27 o 
  -9   0  12     3447.56     2867.30    124.99 o 
  -8   0  12    32861.47    32702.54    556.90 o 
  -7   0  12    26964.92    26485.71    401.12 o 
  -6   0  12     8894.23     8409.58    178.81 o 
  -5   0  12      143.42       72.78     46.92 o 
  -4   0  12     7135.70     7398.40    279.32 o 
  -3   0  12    71713.90    68372.75    772.63 o 
  -2   0  12    48234.27    49085.79    565.86 o 
  -1   0  12      790.18      757.90     45.56 o 
   0   0  12    12083.68    13037.51    202.48 o 
   1   0  12     4909.14     3950.09    117.36 o 
   2   0  12     3821.68     4031.57    152.59 o 
   3   0  12     1658.66     1523.33     80.23 o 
   4   0  12     4581.84     4425.91    118.08 o 
   5   0  12     1943.50     2104.35     83.81 o 
   6   0  12    12412.50    12140.75    276.17 o 
   7   0  12    23933.43    23879.93    561.96 o 
   8   0  12    25222.80    25115.11    500.13 o 
   9   0  12     2547.31     2608.44    140.89 o 
  10   0  12     3065.31     3087.19    203.49 o 
  11   0  12     7230.53     6659.24    303.27 o 
  12   0  12     1077.42      760.65    159.15 o 
  13   0  12      951.39     1061.74    176.91 o 
  14   0  12     2306.22     1979.26    218.60 o 
  15   0  12     3073.72     3333.66    725.24 o 
  16   0  12       65.89     -134.52    163.83 o 
  17   0  12     2553.28     2512.64    416.49 o 
 -17   1  12     1587.92     1909.95    182.46 o 
 -16   1  12     2528.57     2630.71    187.95 o 
 -15   1  12     1954.67     1799.19    161.54 o 
 -14   1  12     1067.44     1254.54    142.82 o 
 -13   1  12     4744.06     4744.58    225.72 o 
 -12   1  12     1946.15     2156.29    117.86 o 
 -11   1  12     4312.05     3988.83    150.86 o 
 -10   1  12     6684.72     6571.98    141.71 o 
  -9   1  12    52149.04    51444.15    507.44 o 
  -8   1  12    12904.03    12871.02    176.85 o 
  -7   1  12     7790.53     7667.12    130.55 o 
  -6   1  12        2.52      -10.43     32.64 o 
  -5   1  12    48030.91    46598.38    561.20 o 
  -4   1  12    11047.09    10776.13    133.36 o 
  -3   1  12    12530.14    12468.16    140.76 o 
  -2   1  12      817.78      613.32     33.58 o 
  -1   1  12      190.90      274.61     25.24 o 
   0   1  12      521.96      534.34     31.68 o 
   1   1  12    13183.93    12948.37    156.84 o 
   2   1  12     1105.98     1207.02     48.42 o 
   3   1  12     6263.63     7238.66    132.38 o 
   4   1  12     1447.20     1427.84     55.10 o 
   5   1  12       30.54       43.76     38.27 o 
   6   1  12     4749.48     4757.20    100.99 o 
   7   1  12    11658.10    12199.73    202.01 o 
   8   1  12     9834.50    10011.01    237.77 o 
   9   1  12     1583.21     1303.57    109.76 o 
  10   1  12     1796.29     1595.42    117.39 o 
  11   1  12    13012.46    13186.94    302.51 o 
  12   1  12     7628.71     7542.43    236.78 o 
  13   1  12        0.38      -28.95     90.73 o 
  14   1  12      852.03      961.42    131.33 o 
  15   1  12      265.48      258.76    117.51 o 
  16   1  12     2213.18     2393.52    216.91 o 
  17   1  12       49.69      171.56    154.68 o 
 -17   2  12      221.54       76.44    122.29 o 
 -16   2  12       34.23      -39.38    136.09 o 
 -15   2  12     2071.78     1910.79    165.53 o 
 -14   2  12     1262.95     1286.26    138.82 o 
 -13   2  12      995.34      839.83    110.29 o 
 -12   2  12     2617.81     2519.55    135.57 o 
 -11   2  12     1245.49     1243.58     93.30 o 
 -10   2  12      180.41      151.98     51.98 o 
  -9   2  12     2552.06     2340.95     85.69 o 
  -8   2  12     5729.10     5578.00    117.45 o 
  -7   2  12     1585.60     1538.09     64.51 o 
  -6   2  12      306.92      178.06     38.94 o 
  -5   2  12     4577.23     4052.72     85.92 o 
  -4   2  12    51845.73    52067.15    456.64 o 
  -3   2  12    50938.04    53448.55    486.40 o 
  -2   2  12    10105.85     9856.89    112.05 o 
  -1   2  12      114.64      100.72     22.02 o 
   0   2  12      986.45      838.91     39.40 o 
   1   2  12    21099.35    21609.52    235.18 o 
   2   2  12     1552.63     1694.78     47.81 o 
   3   2  12     7147.12     7367.81    126.85 o 
   4   2  12    14417.65    14913.57    208.32 o 
   5   2  12    10954.09    11121.02    178.95 o 
   6   2  12    20071.98    19734.76    275.54 o 
   7   2  12     6145.41     6102.94    133.52 o 
   8   2  12      413.96      350.11     64.78 o 
   9   2  12      243.22      142.80     62.27 o 
  10   2  12     3510.51     3152.38    128.57 o 
  11   2  12     5125.92     4945.41    189.46 o 
  12   2  12       24.08      174.69     93.98 o 
  13   2  12     2813.50     2845.15    164.95 o 
  14   2  12      953.97     1217.68    135.79 o 
  15   2  12       52.72      183.75    139.79 o 
  16   2  12        1.35      -37.50    145.13 o 
  17   2  12      341.35      593.40    174.57 o 
 -17   3  12       15.26      184.60    135.30 o 
 -16   3  12      499.88      519.59    139.12 o 
 -15   3  12     1499.81     1433.65    155.16 o 
 -14   3  12      938.82      904.52    132.85 o 
 -13   3  12      763.19      794.44    104.77 o 
 -12   3  12     3704.15     3361.50    150.28 o 
 -11   3  12     2998.83     2781.59    132.26 o 
 -10   3  12      726.46      868.05     65.39 o 
  -9   3  12     6806.09     6245.11    129.87 o 
  -8   3  12      212.45      156.88     45.10 o 
  -7   3  12       51.82      -12.58     42.09 o 
  -6   3  12    11470.66    11154.76    169.13 o 
  -5   3  12    15516.43    14160.56    180.20 o 
  -4   3  12     6119.32     6123.27     98.34 o 
  -3   3  12    23276.57    22643.90    224.36 o 
  -2   3  12    24222.68    25922.76    270.52 o 
  -1   3  12       69.89       66.08     18.17 o 
   0   3  12    10825.47    10018.19    175.29 o 
   1   3  12    16468.28    16192.40    245.18 o 
   2   3  12     5650.97     5413.20    120.18 o 
   3   3  12    11170.11    11434.73    172.92 o 
   4   3  12     2955.39     2905.31     79.13 o 
   5   3  12     4098.81     4575.61    103.18 o 
   6   3  12       41.93      -27.59     40.71 o 
   7   3  12     7347.15     8104.71    152.79 o 
   8   3  12     5455.99     5176.14    151.40 o 
   9   3  12       40.76       42.67     57.19 o 
  10   3  12        7.57       51.07     65.34 o 
  11   3  12      479.96      711.98    128.61 o 
  12   3  12     3942.96     3774.59    175.42 o 
  13   3  12     2102.07     2110.31    188.71 o 
  14   3  12      304.18      360.29    137.97 o 
  15   3  12      141.83      265.03    140.07 o 
  16   3  12      149.03      142.67    145.47 o 
  17   3  12        4.64      279.97    178.10 o 
 -17   4  12      464.92      358.80    144.61 o 
 -16   4  12     1227.05     1320.56    197.82 o 
 -15   4  12     1189.49     1245.91    147.16 o 
 -14   4  12      973.64      932.47    154.12 o 
 -13   4  12     7679.60     7344.13    213.78 o 
 -12   4  12     6629.07     6776.49    202.73 o 
 -11   4  12     1358.44     1440.37    110.06 o 
 -10   4  12        1.21       -4.74     50.58 o 
  -9   4  12     3165.74     3197.89     96.88 o 
  -8   4  12    16589.69    15995.43    216.16 o 
  -7   4  12     1555.33     1433.24     68.68 o 
  -6   4  12    14172.96    14235.21    188.44 o 
  -5   4  12     7483.06     6917.96    116.83 o 
  -4   4  12     1158.61     1216.05     54.06 o 
  -3   4  12     1413.99     1213.89     44.92 o 
  -2   4  12      238.61      134.85     28.21 o 
  -1   4  12    14407.34    15713.35    226.42 o 
   0   4  12      218.43      183.20     31.84 o 
   1   4  12      263.57      161.14     33.19 o 
   2   4  12     6810.90     7194.15    130.91 o 
   3   4  12    18425.35    17927.27    219.40 o 
   4   4  12     2047.06     2420.46     70.21 o 
   5   4  12     2003.71     1910.71    123.61 o 
   6   4  12      474.89      394.10     77.58 o 
   7   4  12    19170.32    18495.69    304.39 o 
   8   4  12     4896.93     5362.39    155.80 o 
   9   4  12      181.59      104.62     63.75 o 
  10   4  12      562.50      741.11     97.49 o 
  11   4  12      590.28      761.79    198.80 o 
  12   4  12        5.06      -72.92    104.36 o 
  13   4  12      398.77      171.00    124.91 o 
  14   4  12     2598.26     2526.12    250.73 o 
  15   4  12     2611.68     3301.78    263.09 o 
  16   4  12     1222.25     1658.42    200.83 o 
  17   4  12      398.91      339.54    168.69 o 
 -17   5  12      179.89      354.85    145.16 o 
 -16   5  12     1041.72     1207.74    163.46 o 
 -15   5  12       28.02       78.60    116.25 o 
 -14   5  12      113.50        9.33     98.33 o 
 -13   5  12      629.79      745.99    110.86 o 
 -12   5  12     1833.34     1554.42    120.29 o 
 -11   5  12     1061.84      902.34    111.84 o 
 -10   5  12      411.36      388.42     72.65 o 
  -9   5  12      945.88      906.04     65.33 o 
  -8   5  12     3285.82     3125.24     93.03 o 
  -7   5  12    11345.59    10951.85    166.26 o 
  -6   5  12      179.54      205.18     42.39 o 
  -5   5  12     7960.19     8187.73    130.42 o 
  -4   5  12    16332.74    15599.43    200.36 o 
  -3   5  12     4177.43     3840.34     84.35 o 
  -2   5  12     4045.88     3998.95    137.52 o 
  -1   5  12     3076.01     3550.75     90.97 o 
   0   5  12    72641.38    73936.97    776.42 o 
   1   5  12   120068.84   124743.09   1354.97 o 
   2   5  12    30027.46    28568.22    358.94 o 
   3   5  12      989.76     1081.53     53.09 o 
   4   5  12     1856.20     1793.72     74.59 o 
   5   5  12    17837.48    18126.38    386.91 o 
   6   5  12    19943.07    20549.71    322.00 o 
   7   5  12    11614.29    11101.25    291.38 o 
   8   5  12     1026.37      989.13    124.47 o 
   9   5  12     5166.66     5031.23    180.51 o 
  10   5  12     5999.41     5571.94    198.70 o 
  11   5  12     1727.79     1747.55    158.84 o 
  12   5  12     1464.02     1347.35    161.38 o 
  13   5  12      316.25      301.79    131.12 o 
  14   5  12     2044.77     2306.29    197.62 o 
  15   5  12      847.70      976.18    173.86 o 
  16   5  12      280.65      156.85    158.87 o 
 -17   6  12     2116.54     2214.50    235.95 o 
 -16   6  12     1457.93     1470.59    166.70 o 
 -15   6  12      117.05      120.84    155.98 o 
 -14   6  12      809.25      750.38    116.35 o 
 -13   6  12     6163.40     6772.97    217.63 o 
 -12   6  12     8708.84     8742.63    230.28 o 
 -11   6  12     1175.53     1088.64    105.55 o 
 -10   6  12      522.16      638.20     79.44 o 
  -9   6  12     4160.88     4420.60    121.45 o 
  -8   6  12    25124.67    24855.90    316.16 o 
  -7   6  12       49.82        3.39     41.09 o 
  -6   6  12    23326.71    22342.85    279.32 o 
  -5   6  12     3425.06     3701.03    115.00 o 
  -4   6  12    13251.73    12561.85    175.27 o 
  -3   6  12     1572.54     1578.42     57.76 o 
  -2   6  12     2750.34     2757.08     90.35 o 
  -1   6  12     6983.69     6385.31    124.97 o 
   0   6  12      558.83      636.20     44.79 o 
   1   6  12     6102.54     5676.05    110.62 o 
   2   6  12     7157.88     7145.34    163.16 o 
   3   6  12     3375.16     2702.88     66.01 o 
   4   6  12     1122.02     1519.74     68.93 o 
   5   6  12      898.54     1015.54     66.79 o 
   6   6  12       57.01      116.85     51.81 o 
   7   6  12     1530.97     1499.49    106.50 o 
   8   6  12     8836.70     9368.53    242.63 o 
   9   6  12      829.97      794.97    107.44 o 
  10   6  12     5074.76     5610.54    202.70 o
[truncated: 426,852 more chars]
